# Supplementary material for: Histone deacetylase 3 is required for development and metamorphosis in the red flour beetle, Tribolium castaneum
Source: BMC Genomics. 2020 Jun 22;21:420. doi: 10.1186/s12864-020-06840-3 (PMC7310253; doi:10.1186/s12864-020-06840-3)
Supplement: Supplementary file 2 — Additional file 2. [file 12864_2020_6840_MOESM2_ESM.xlsx]

## Sheet: HDAC3-DEGs
	Feature ID	Fold Change	P-value	Locus Tag	Gene Description
1	LOC103314140	59.8257	0.000262182	TcasGA2_TC004024	hypothetical protein
2	LOC103314620	54.8868	0.0475862	TcasGA2_TC001938	uncharacterized LOC103314620
3	LOC103314306	48.2585	0.0305185		uncharacterized LOC103314306
4	LOC657282	44.5889	0.00485556	TcasGA2_TC005420	ankyrin repeat domain-containing protein 27
5	LOC103313516	43.472	2.97043e-05		uncharacterized LOC103313516
6	LOC659694	37.816	0	TcasGA2_TC004717	RNA-binding protein 5
7	LOC661124	32.8316	0.000333047	TcasGA2_TC010789	lachesin
8	LOC659067	31.1455	0.00029171	TcasGA2_TC004502	uncharacterized LOC659067
9	LOC103313454	28.8946	0.00545927	TcasGA2_TC000234	peptidyl-prolyl cis-trans isomerase CYP21-2
10	LOC103314214	28.5403	0.000892943	TcasGA2_TC012053	serine-rich adhesin for platelets
11	LOC107398157	28.301	0.000943666		uncharacterized LOC107398157
12	LOC103314255	27.0809	0.0012513	TcasGA2_TC012510	uncharacterized LOC103314255
13	LOC100142258	26.3347	0.00408791	TcasGA2_TC014099	uncharacterized LOC100142258
14	LOC657944	26.2542	0.0111067	TcasGA2_TC004958	lachesin
15	LOC103312223	25.99	4.36375e-05		cell wall protein DAN4-like
16	LOC656244	25.5183	0.00262516	TcasGA2_TC011457	coiled-coil domain-containing protein 186
17	LOC656118	23.9931	0.00534992	TcasGA2_TC006720	protein transport protein SFT2
18	LOC103312439	23.8899	0.00262816		uncharacterized LOC103312439
19	LOC100142501	23.05	0.00162755	TcasGA2_TC032845	UDP-glucuronosyltransferase 2C1
20	LOC661518	19.9502	0.0247489	TcasGA2_TC006582	uncharacterized protein DDB_G0290685
21	LOC103314322	19.8446	0.0483448	TcasGA2_TC010210	stress response protein NST1
22	LOC654858	19.6915	0.0102403	TcasGA2_TC003026	putative polypeptide N-acetylgalactosaminyltransferase 9
23	LOC103312925	18.311	0.000963619	TcasGA2_TC013796	DNA N6-methyl adenine demethylase
24	LOC103313128	16.8378	0.000728375		serine/threonine-protein phosphatase 6 regulatory ankyrin repeat subunit B-like
25	LOC655046	16.0628	4.86495e-09	TcasGA2_TC003935, E78, Eip78C, NR1E1	ecdysone-induced protein 78C
26	LOC654852	14.9691	0.00163515	TcasGA2_TC011078, P126	serine protease P126
27	LOC103314502	14.8709	0.0228967		choline transporter-like protein 1
28	LOC103313916	14.7072	1.55416e-09		uncharacterized LOC103313916
29	LOC103313712	14.1402	0.00072043	TcasGA2_TC009995	uncharacterized LOC103313712
30	LOC103314559	14.0578	0.00180758	TcasGA2_TC031170	uncharacterized LOC103314559
31	LOC103313190	13.8733	0.00263396	TcasGA2_TC032605	zinc finger protein 2-like
32	LOC103314601	13.513	0.00429791		uncharacterized LOC103314601
33	LOC657454	13.3645	0.0115314	TcasGA2_TC001546, CYP9AC1	probable cytochrome P450 9f2
34	LOC663763	12.6928	0.00155491	TcasGA2_TC002935	dnaJ homolog subfamily C member 17
35	LOC657723	12.3644	0.000348627	TcasGA2_TC008523	cytochrome P450 4C1
36	LOC100142093	12.2269	0.0363218	TcasGA2_TC016058	uncharacterized LOC100142093
37	LOC103315180	12.1954	1.76422e-05		receptor-type tyrosine-protein phosphatase epsilon
38	LOC107398798	11.3762	0.00314174		uncharacterized LOC107398798
39	LOC103314314	11.2787	0.0225261	TcasGA2_TC011824	brachyurin
40	Arr2	10.7914	0.00120318	TcasGA2_TC009551	arrestin 2
41	LOC103312611	10.7604	0.00187343		uncharacterized LOC103312611
42	LOC661448	10.6407	0.000884172	TcasGA2_TC005165, Nrt	neurotactin
43	LOC103312891	10.5466	0.00214406		UPF0489 protein C5orf22 homolog
44	LOC103314695	10.4749	0.00584344	TcasGA2_TC000129	zinc finger protein 142
45	LOC655464	10.3562	1.06862e-07	TcasGA2_TC011661	osiris-like protein
46	LOC103312310	10.3084	7.23515e-06	TcasGA2_TC003005	muscle M-line assembly protein unc-89
47	LOC107397779	10.0995	0.000100503		uncharacterized LOC107397779
48	LOC107398052	9.54574	0.000955829		transmembrane protein 64
49	LOC660120	9.5094	0.0121989	TcasGA2_TC009369	NACHT domain- and WD repeat-containing protein 1
50	LOC657327	9.38048	0.00667779	TcasGA2_TC007861	protein bark beetle
51	LOC654965	9.27688	0.00119164	TcasGA2_TC011121	elongation of very long chain fatty acids protein 4
52	Tup	8.93925	0.000816609	TcasGA2_TC009338	tailup
53	LOC656647	8.92643	0.00134751	GLEAN_06924	coilin
54	LOC655848	8.87926	0.043531	TcasGA2_TC004015	uncharacterized LOC655848
55	LOC103312554	8.81824	0.00332417	TcasGA2_TC002812	uncharacterized LOC103312554
56	LOC655892	8.75611	0.000553692	TcasGA2_TC004313	potassium voltage-gated channel subfamily H member 8
57	LOC658555	8.63618	0.000669056	TcasGA2_TC004656	phospholipase A1
58	LOC656039	8.61482	0	TcasGA2_TC012641	tetraspanin-8
59	LOC103312995	8.52353	0.000122108	TcasGA2_TC013670	cubilin
60	LOC103313333	8.50796	0.00163898		unconventional myosin-XVIIIa
61	LOC660343	8.42334	2.40602e-05	TcasGA2_TC003349	protein tramtrack, beta isoform
62	LOC107398774	8.17721	3.0193e-06		uncharacterized LOC107398774
63	LOC661331	8.17636	0.000632469	TcasGA2_TC015859	ATP-binding cassette sub-family A member 5
64	LOC663928	7.95433	0.0062436		regulator of telomere elongation helicase 1 homolog
65	LOC103314892	7.79964	0.000431774		uncharacterized LOC103314892
66	LOC103314200	7.74493	3.87437e-05	TcasGA2_TC012384	zinc finger protein 91
67	LOC656415	7.73799	0.0222756	TcasGA2_TC003570, shaven, sv	paired box protein Pax-5
68	LOC656761	7.5765	2.42577e-05	TcasGA2_TC013706	integrin beta-PS
69	LOC660757	7.55491	0.00490668	TcasGA2_TC011239	uncharacterized LOC660757
70	LOC661777	7.26843	1.20899e-06	TcasGA2_TC005533	uncharacterized LOC661777
71	LOC661407	7.23252	0.00254859	TcasGA2_TC011256	kanadaptin
72	LOC103315105	7.22062	0.00207997	TcasGA2_TC031745	uncharacterized LOC103315105
73	LOC103313392	7.18832	4.88416e-09	TcasGA2_TC015099, H152	collagenase
74	LOC661132	7.17933	0.00714131		uncharacterized LOC661132
75	LOC103313405	7.11813	3.1988e-05	TcasGA2_TC015027	uncharacterized LOC103313405
76	LOC103313373	7.06169	0.0339589	TcasGA2_TC015525	uncharacterized LOC103313373
77	LOC660646	7.00942	0.00130463	TcasGA2_TC001328	probable proline--tRNA ligase, mitochondrial
78	LOC659137	6.86269	7.78035e-05		solute carrier family 22 member 1
79	LOC107398339	6.77417	0.0177434	TcasGA2_TC008582	splicing factor U2af large subunit B-like
80	LOC663690	6.76219	0.000553034	TcasGA2_TC033237	hypothetical protein
81	LOC107398511	6.65605	0.0351445		aldose reductase-like
82	LOC658622	6.60722	0.0297178	TcasGA2_TC011542	ATM interactor
83	LOC103313507	6.486	0.00740787	TcasGA2_TC030679	dihydrofolate reductase
84	LOC656299	6.44069	1.07277e-05	TcasGA2_TC001921	lethal(3)malignant brain tumor-like protein 4
85	LOC659074	6.38314	0.00845882	TcasGA2_TC001235	oral cancer-overexpressed protein 1
86	LOC658137	6.3617	0.0149798	TcasGA2_TC009602, P96	brachyurin
87	LOC657423	6.31696	0.0267363	TcasGA2_TC008718	spatacsin
88	LOC660388	6.28861	0.00102697		alpha-aminoadipic semialdehyde synthase, mitochondrial
89	LOC100141786	6.2184	0.00408683	TcasGA2_TC009372	uncharacterized LOC100141786
90	LOC100141687	6.21527	9.69609e-07	TcasGA2_TC014548	uncharacterized LOC100141687
91	Ccapr1	6.20158	0.00998792	TcasGA2_TC002216	cardioacceleratory peptide receptor 1
92	LOC103312686	6.19358	0.0338693	TcasGA2_TC007352	zinc finger and BTB domain-containing protein 24
93	LOC100141695	6.17701	0.031698		uncharacterized LOC100141695
94	LOC107397781	6.08456	0.00803412		uncharacterized LOC107397781
95	LOC103312258	5.9949	0.0120675	TcasGA2_TC003120	hypothetical protein
96	LOC657244	5.94358	0.000716116	TcasGA2_TC001104	cullin-5
97	LOC100141722	5.88419	0.00402403	TcasGA2_TC012122	octopamine receptor 1
98	LOC659509	5.76977	0.00969073	TcasGA2_TC002652	NF-X1-type zinc finger protein NFXL1
99	LOC657102	5.76357	0.00014289	TcasGA2_TC014091	probable multidrug resistance-associated protein lethal(2)03659
100	LOC662331	5.74511	0.00891223	TcasGA2_TC007176	zinc finger protein 622
101	LOC103313461	5.69161	0.0467013	TcasGA2_TC033458	DNA polymerase beta-like
102	LOC655891	5.65593	0.0296801	TcasGA2_TC016079	serine/threonine-protein kinase GL21140
103	LOC100142060	5.62216	0.0100167	TcasGA2_TC013011, mei-9, rad1, xp-f	meiotic 9
104	LOC659902	5.54415	0.0138508	TcasGA2_TC011144	uncharacterized LOC659902
105	LOC103314503	5.53281	0.00100775		choline transporter-like protein 1
106	LOC658467	5.52566	1.97453e-05	CYP6BK10	cytochrome P450 6BK10
107	LOC659728	5.47292	0.0200303	TcasGA2_TC014979	TWiK family of potassium channels protein 7
108	LOC662434	5.41252	0.00426055	TcasGA2_TC003181	uncharacterized LOC662434
109	CYP346B2	5.34969	0.018215	TcasGA2_TC014360	cytochrome P450 346B2
110	LOC661251	5.30138	0.00229676	TcasGA2_TC000208	putative helicase mov-10-B.1
111	LOC661928	5.29085	0.000582768	TcasGA2_TC014538	mucin-5AC
112	LOC660328	5.28709	0.0015787	TcasGA2_TC010596, pros, prospero	homeobox protein prospero
113	Pmp2-c	5.24726	3.79179e-07	TcasGA2_TC009580	peritrophic matrix protein 2-C
114	LOC657918	5.24391	0.00254451	TcasGA2_TC000110	transcription termination factor 2
115	Mex-3	5.23886	0.00553037	TcasGA2_TC001207	mex-3 protein
116	LOC658516	5.22888	1.4178e-07	TcasGA2_TC009712	peptidyl-prolyl cis-trans isomerase CWC27 homolog
117	LOC100141983	5.2193	0.0126637	TcasGA2_TC012658	uncharacterized LOC100141983
118	LOC100141895	5.18705	0.00149937	TcasGA2_TC008002	exonuclease 3'-5' domain-containing protein 1
119	LOC661222	5.13109	0.0217861	TcasGA2_TC005844	suppressor of cytokine signaling 2
120	LOC100141570	5.12895	0.00796632	TcasGA2_TC030551	biogenesis of lysosome-related organelles complex 1 subunit 2
121	LOC107398128	4.94662	0.0411481		beta-1,4-glucuronyltransferase 1-like
122	LOC100142242	4.90108	0.000491208	TcasGA2_TC009582, enc, encore	cAMP-regulated phosphoprotein 21
123	LOC658508	4.89116	0.0101611	TcasGA2_TC015693	sarcoplasmic calcium-binding protein
124	LOC662550	4.88264	0.0380124	TcasGA2_TC009916	nuclear export mediator factor NEMF homolog
125	LOC100141540	4.87927	0.0063693	TcasGA2_TC032378	uncharacterized LOC100141540
126	LOC103313738	4.84809	0.0193107	TcasGA2_TC033723	homeobox protein cut-like
127	LOC659362	4.81749	0.00312135	TcasGA2_TC004970	PDZ domain-containing protein 8
128	LOC660567	4.81632	0.0147517	TcasGA2_TC010791	deoxynucleoside kinase
129	LOC659961	4.76933	0.00118257	TcasGA2_TC004976, Cad96Ca	tyrosine kinase receptor Cad96Ca
130	LOC661672	4.76032	0.000176425	TcasGA2_TC003462	THUMP domain-containing protein 1 homolog
131	LOC654966	4.71476	0.0307935	TcasGA2_TC011400	uncharacterized LOC654966
132	LOC662310	4.69099	0.0151508	TcasGA2_TC008999	SAYSvFN domain-containing protein 1
133	LOC664554	4.68243	0.0250318	TcasGA2_TC007250	interference hedgehog
134	LOC656611	4.68087	0.00567889	TcasGA2_TC033514	uncharacterized LOC656611
135	LOC661209	4.66238	0.0116697	TcasGA2_TC014294	FACT complex subunit spt16
136	LOC663427	4.65202	3.14212e-10	TcasGA2_TC012616	receptor-type tyrosine-protein phosphatase N2
137	LOC660021	4.64282	0.00137149		enhancer of mRNA-decapping protein 4
138	LOC100141549	4.6398	0.00148039	TcasGA2_TC015661	E3 ubiquitin-protein ligase FANCL
139	LOC100142577	4.58018	0.0108092		synaptic vesicle glycoprotein 2B-like
140	LOC658003	4.56839	0.00383218	TcasGA2_TC016340	FERM domain-containing protein 8
141	LOC662383	4.55702	0.00138748	TcasGA2_TC006159	protein msta, isoform B
142	LOC100142205	4.52761	0.037525	TcasGA2_TC015410, CG32133	PAX-interacting protein 1
143	LOC657302	4.49841	0.0323066	TcasGA2_TC004151	protein hook
144	LOC663117	4.46709	0.00183579	TcasGA2_TC002953, GLEAN_02953	cathepsin B precursor
145	Lac2	4.44626	0.0188041	TcasGA2_TC010489	laccase 2
146	LOC103314015	4.43458	5.19028e-07	TcasGA2_TC006565	hypothetical protein
147	LOC659397	4.42194	5.57106e-06	TcasGA2_TC009376	guanine nucleotide exchange factor subunit Rich
148	LOC659295	4.38881	0.0120776	TcasGA2_TC004969	target of rapamycin complex 2 subunit MAPKAP1
149	LOC658267	4.38761	0.00309358	TcasGA2_TC000328, sra	sarah
150	LOC657149	4.37084	0.0104301		cGMP-dependent protein kinase, isozyme 1
151	LOC655036	4.35762	0.000194364	TcasGA2_TC001362	aminopeptidase N
152	LOC661797	4.34315	0.0208937	TcasGA2_TC013504	probable G-protein coupled receptor 158
153	LOC655717	4.31765	0.0228906	TcasGA2_TC031766	serine/threonine-protein kinase tousled-like 2
154	LOC660461	4.30337	0.0124253	TcasGA2_TC004891, cdk8	cyclin dependent kinase 8
155	LOC663583	4.28741	0.0314345	TcasGA2_TC008489	replication factor C subunit 4
156	LOC657738	4.27834	5.29462e-05	TcasGA2_TC009794	transcriptional regulator ATRX homolog
157	LOC100142570	4.26498	0.00335259	TcasGA2_TC007266	glycine-rich cell wall structural protein 1
158	LOC664270	4.26188	0.0376396	TcasGA2_TC007523	WD repeat-containing protein 19
159	LOC661234	4.26097	0.00793455	TcasGA2_TC000138	lysine-specific demethylase 8
160	LOC661706	4.23015	0.000689531	TcasGA2_TC004798	protein SZT2
161	LOC103312207	4.22324	0.000177012	TcasGA2_TC003223	sarcospan
162	LOC100141643	4.20323	0.00333437	TcasGA2_TC013027	uncharacterized LOC100141643
163	LOC655865	4.19249	2.2985e-05	TcasGA2_TC015749	diphthamide biosynthesis protein 2
164	Phcl	4.1802	2.25673e-05	TcasGA2_TC000240	pH sensitive chloride channel
165	LOC100141652	4.17216	0.0153651	TcasGA2_TC008303	yemanuclein-alpha
166	LOC662037	4.157	0.025502	TcasGA2_TC000291	uncharacterized LOC662037
167	Rdl	4.15028	0.0344715	GLEAN_10482	GABA receptor
168	LOC663248	4.13561	0.000565621	TcasGA2_TC007936	bifunctional lysine-specific demethylase and histidyl-hydroxylase NO66
169	LOC103314258	4.12781	0.0440354	TcasGA2_TC012542	ubiquitin-like-conjugating enzyme ATG10
170	LOC659434	4.10542	0.00364315	TcasGA2_TC004713, DFR1, heartless, htl	fibroblast growth factor receptor homolog 1
171	LOC657318	4.08378	0.0338157	TcasGA2_TC030585	centrosome-associated zinc finger protein CP190
172	LOC663859	4.03809	0.000129967	TcasGA2_TC000872	regulator of nonsense transcripts 3A
173	LOC654943	4.02605	0.0228234	TcasGA2_TC006182	protein msta, isoform B
174	Dpp	4.02448	1.31334e-05	TcasGA2_TC008466	decapentaplegic
175	LOC655729	3.99146	0.00477146		oxysterol-binding protein-related protein 8
176	LOC655834	3.98133	0.000482746	TcasGA2_TC001293	uncharacterized LOC655834
177	LOC662603	3.94326	0.00418657	TcasGA2_TC007439	protein cramped
178	LOC658656	3.93828	0.00144364	TcasGA2_TC003972, ap, apterous	apterous a
179	LOC103313894	3.92381	0.0256587	TcasGA2_TC005908	chymotrypsin BI
180	LOC103313922	3.91754	0.0214274		uncharacterized LOC103313922
181	LOC663947	3.89912	0.0156573	TcasGA2_TC014728	inactive dipeptidyl peptidase 10
182	LOC659666	3.89748	3.37751e-05	TcasGA2_TC006481	protein jim lovell
183	LOC659130	3.89239	0.0393295		uncharacterized LOC659130
184	LOC661248	3.87279	0.0383431	TcasGA2_TC032130	tyrosine-protein phosphatase non-receptor type 21
185	LOC659765	3.86208	0.012802	TcasGA2_TC000782	diacylglycerol kinase theta
186	LOC658068	3.86167	0.00350725	TcasGA2_TC011849	sterol O-acyltransferase 1
187	LOC659629	3.86137	0.000531929		protein lap4-like
188	LOC103313968	3.83513	0.0215923	TcasGA2_TC006399	hypothetical protein
189	LOC657078	3.82676	1.42223e-05	TcasGA2_TC011288	calcium-activated potassium channel slowpoke
190	LOC663768	3.82649	0.0133281	TcasGA2_TC008898	nucleoporin GLE1
191	LOC658737	3.82249	0.0165304	TcasGA2_TC010119	protein UBASH3A homolog
192	LOC661922	3.8194	0.0315509	TcasGA2_TC007446, sprouty, sty	protein sprouty
193	LOC657976	3.8065	0.01001	TcasGA2_TC009708	cyclin-T
194	LOC664558	3.80102	0.00327351	TcasGA2_TC008220	eukaryotic translation initiation factor 3 subunit F-1
195	LOC661703	3.79686	0.0242651	TcasGA2_TC031865	PIN2/TERF1-interacting telomerase inhibitor 1
196	LOC100142352	3.78572	0.037156	TcasGA2_TC012247	uncharacterized LOC100142352
197	LOC657183	3.78528	4.69124e-05	TcasGA2_TC013875	zinc finger MYND domain-containing protein 11
198	LOC107397947	3.77525	0.0442891	TcasGA2_TC034687	sodium-coupled monocarboxylate transporter 1-like
199	LOC655861	3.77347	0.00648909	TcasGA2_TC015374	testin
200	LOC662516	3.75065	0.0463875	TcasGA2_TC008923, Myo22	myosin 22
201	LOC659894	3.73572	0.000109517	TcasGA2_TC010427	mRNA cap guanine-N7 methyltransferase
202	LOC659516	3.72583	0.0144148	TcasGA2_TC008417, Pvf3	PDGF- and VEGF-related factor 3
203	LOC107397595	3.72072	0.0147871		uncharacterized LOC107397595
204	Ccapr2	3.72028	0.0356525	TcasGA2_TC013945	cardioacceleratory peptide receptor 2
205	LOC663601	3.71955	0	TcasGA2_TC014708, rel	uncharacterized LOC663601
206	LOC655183	3.70231	0.0418905	TcasGA2_TC003363	cuticle protein
207	LOC662789	3.69903	2.69662e-05	TcasGA2_TC001360	catenin alpha
208	LOC657829	3.69138	0.0242315	TcasGA2_TC012784	lachesin
209	LOC100141923	3.68451	0.008836		sodium-coupled monocarboxylate transporter 2-like
210	LOC103314512	3.67656	0.0219335	TcasGA2_TC001724	protein pigeon
211	LOC664468	3.67622	0.0410403	TcasGA2_TC010021	uncharacterized LOC664468
212	Tiotsh	3.67135	0.00928906	TcasGA2_TC012322	teashirt-like protein
213	LOC664590	3.64725	0.0135722	TcasGA2_TC010061, Btz	barentsz
214	LOC100141715	3.62989	5.19724e-06	TcasGA2_TC030696	importin-4
215	LOC103313276	3.6201	1.68773e-06	TcasGA2_TC014717	hypothetical protein
216	LOC664460	3.61508	0.0103101	TcasGA2_TC008813	hemicentin-2
217	LOC661831	3.61368	2.55564e-08	TcasGA2_TC001259, GLEAN_01262	aminopeptidase N-like protein
218	LOC660184	3.60946	0.00743067	TcasGA2_TC009615	abscission/NoCut checkpoint regulator
219	LOC655583	3.58431	1.65746e-06	TcasGA2_TC011074	death-associated small cytoplasmic leucine-rich protein SCLP
220	LOC656006	3.58381	0.0377374	TcasGA2_TC003918	Down syndrome cell adhesion molecule-like protein Dscam2
221	LOC103314197	3.58261	0.0357773	TcasGA2_TC031794	receptor-type tyrosine-protein phosphatase alpha-like
222	LOC655897	3.57556	0.000238428		carboxypeptidase A
223	LOC100142472	3.5707	0.000457406	TcasGA2_TC016387	glucose-dependent insulinotropic receptor
224	LOC655597	3.56419	0.0276575	TcasGA2_TC007505	gamma-sarcoglycan
225	LOC663812	3.56351	0.00391306	TcasGA2_TC008623	protein FAM50 homolog
226	LOC661780	3.56308	0.000560453	TcasGA2_TC012866	FACT complex subunit Ssrp1
227	ImpL2	3.54239	0.00183878	TcasGA2_TC015822	ecdysone-inducible gene L2
228	LOC660018	3.54122	5.63395e-09	TcasGA2_TC011551	serine/threonine-protein kinase Genghis Khan
229	LOC661988	3.52907	0.000297946	TcasGA2_TC006585	uncharacterized LOC661988
230	LOC103313885	3.52147	0.0212453	TcasGA2_TC006256	zinc finger protein 335
231	LOC100141886	3.51122	1.8431e-06	TcasGA2_TC000315	protein fem-1 homolog CG6966
232	LOC103313825	3.50411	0.0256802	TcasGA2_TC010115	testis-expressed sequence 9 protein
233	LOC660517	3.49211	0.000143532	TcasGA2_TC005176	inositol 1,4,5-trisphosphate receptor
234	LOC656133	3.48676	0.0285324	TcasGA2_TC016273	transmembrane protein 59-like
235	Cpap1-i	3.47762	0.00401635	TcasGA2_TC012766	cuticular protein analogous to peritrophins 1-I
236	LOC656145	3.47292	0.0490375	TcasGA2_TC031831	neurogenic locus notch homolog protein 1
237	LOC103312586	3.4673	0.000149013	TcasGA2_TC003588	hypothetical protein
238	LOC103312115	3.46162	1.82697e-06	TcasGA2_TC031140	insulin-like growth factor 2 mRNA-binding protein 1
239	LOC662034	3.4335	0.0335235	TcasGA2_TC011222	peroxidase
240	Spr	3.42985	0.0322468	TcasGA2_TC002917	sex peptide receptor
241	LOC103314882	3.42772	0.0197093		cytochrome c oxidase assembly factor 3, mitochondrial
242	LOC656370	3.39665	0.00292566	TcasGA2_TC005495	PRKR-interacting protein 1 homolog
243	LOC100142582	3.38828	0.000286037		cytochrome P450 9e2
244	LOC107398960	3.38604	4.67502e-08		uncharacterized LOC107398960
245	LOC664195	3.38419	0.0483225	TcasGA2_TC009972	DNA excision repair protein ERCC-6
246	LOC655348	3.38055	0.00150765	TcasGA2_TC002609	mitogen-activated protein kinase kinase kinase kinase 5
247	LOC661120	3.37949	0.000648121	TcasGA2_TC011930	constitutive coactivator of PPAR-gamma-like protein 1
248	LOC103314154	3.37374	0.0113811	TcasGA2_TC005304	DNA primase large subunit
249	LOC100142155	3.37236	0.0156578	TcasGA2_TC014629	uncharacterized LOC100142155
250	Kr-h1	3.36294	0.0025505	TcasGA2_TC012990	Krüppel homolog 1
251	LOC661131	3.3376	0.00409111	TcasGA2_TC010450	GRIP and coiled-coil domain-containing protein 2
252	LOC103313905	3.33677	0.0356907	TcasGA2_TC009222	zinc finger protein 883
253	LOC659566	3.32813	0.00276577	TcasGA2_TC000597	venom allergen 3
254	LOC103314728	3.32712	0.0250423	TcasGA2_TC000023	leucine-rich repeat-containing protein 15
255	LOC661870	3.32006	0.0463533	TcasGA2_TC011224	threonine aspartase 1
256	LOC659476	3.31674	0.0402648	TcasGA2_TC005554	ATP-dependent DNA helicase PIF1
257	LOC661445	3.30777	0.0224255		esterase B1
258	LOC655666	3.3075	0.0400283	TcasGA2_TC003316	vacuolar fusion protein CCZ1 homolog
259	LOC103312455	3.30515	1.44619e-06	TcasGA2_TC003818	poly(A) polymerase type 3
260	LOC103315131	3.29376	0.00304816	TcasGA2_TC030619	neurogenic protein mastermind
261	LOC103314188	3.29102	0.000483005	TcasGA2_TC012324	ER membrane protein complex subunit 6
262	LOC662602	3.28638	0.000402245	TcasGA2_TC032729	1-phosphatidylinositol 4,5-bisphosphate phosphodiesterase classes I and II
263	LOC103312535	3.28129	0.0021628	TcasGA2_TC032724	nose resistant to fluoxetine protein 6-like
264	LOC103313652	3.28024	0.0319435		protein FAM43A
265	LOC664489	3.27877	0.0222651	TcasGA2_TC008801	dynein heavy chain
266	LOC657915	3.27803	0.000190172	TcasGA2_TC001674	SH3 domain-binding protein 5 homolog
267	LOC659746	3.26071	0.00722738		phosphatidylinositol 4,5-bisphosphate 5-phosphatase A
268	LOC103314725	3.25816	0.0320391	TcasGA2_TC031748	eIF-2-alpha kinase activator GCN1
269	LOC655364	3.24203	0.0143976	TcasGA2_TC013262	dystrobrevin beta
270	LOC662502	3.23683	0.0312881	TcasGA2_TC001270, COE, kn, knot	transcription factor collier
271	LOC655872	3.23441	0.0152119	TcasGA2_TC006187	uncharacterized LOC655872
272	LOC103312371	3.22631	7.10821e-06	TcasGA2_TC003555	myosin-10
273	LOC658384	3.22197	0.0255311	TcasGA2_TC000113	WD repeat-containing protein CG11141
274	LOC662533	3.22006	0.0114567	TcasGA2_TC000823	probable cysteine--tRNA ligase, mitochondrial
275	LOC661669	3.21673	0.000284857	TcasGA2_TC001001	microtubule-associated protein futsch
276	LOC662854	3.21055	0.0299593	TcasGA2_TC009647	E3 SUMO-protein ligase PIAS2
277	LOC656159	3.21019	0.0266317	TcasGA2_TC011313	gamma-glutamyltransferase 7
278	LOC657712	3.19536	0.000253395	TcasGA2_TC002853	heterogeneous nuclear ribonucleoprotein L
279	LOC657246	3.18306	0.00561544	TcasGA2_TC001302	protein SERAC1
280	LOC103314164	3.18104	0.000513318	TcasGA2_TC031924	uncharacterized LOC103314164
281	LOC657677	3.17178	0.00579592	TcasGA2_TC016196	probable ATP-dependent RNA helicase CG8611
282	LOC103313637	3.16869	0.0373155	TcasGA2_TC009820	uncharacterized LOC103313637
283	LOC659528	3.16574	1.20011e-07	TcasGA2_TC015843	uncharacterized LOC659528
284	LOC662163	3.16045	0.000291054	TcasGA2_TC009635	alpha-N-acetylgalactosaminidase
285	LOC107398155	3.14869	0		carboxypeptidase N subunit 2-like
286	LOC655131	3.14343	0.0259459		putative phosphoenolpyruvate synthase
287	LOC659929	3.14287	0.0489517	TcasGA2_TC010130	lachesin
288	LOC661547	3.14206	0.0421938	TcasGA2_TC013406	dedicator of cytokinesis protein 9
289	LOC662229	3.14127	1.33302e-06	TcasGA2_TC008668	protein 4.1 homolog
290	LOC656122	3.14016	0.0247996	TcasGA2_TC031245	RING finger protein nhl-1
291	LOC662468	3.13805	0.000199723		RNA polymerase II subunit B1 CTD phosphatase Rpap2
292	LOC655196	3.12853	0.0480984	TcasGA2_TC008230	cuticle protein 63
293	LOC663071	3.12692	0.0290653	TcasGA2_TC014417, blue, bluestreak	neuralized-like protein 4
294	LOC103313300	3.11921	0.0261713	TcasGA2_TC015347	zinc finger protein 729
295	LOC663334	3.11803	0.000137127	TcasGA2_TC015519	chloride channel protein 2
296	LOC100141955	3.11272	0.000586573	TcasGA2_TC031650, gag	ORF 1
297	LOC660559	3.10844	0.012679	TcasGA2_TC006664	pollen-specific leucine-rich repeat extensin-like protein 1
298	LOC661834	3.10467	5.14934e-05	TcasGA2_TC002976	MKL/myocardin-like protein 2
299	LOC103313646	3.09442	0.00784131	TcasGA2_TC032693	cyclic GMP-AMP synthase-like
300	LOC660389	3.09211	0.0320276	TcasGA2_TC000130	dynein intermediate chain 3, ciliary
301	LOC662969	3.0894	0.0460656	TcasGA2_TC009330	sodium/calcium exchanger 3
302	LOC655974	3.08678	0.000490705	TcasGA2_TC034520	uncharacterized LOC655974
303	LOC658918	3.08605	0.0234887	TcasGA2_TC004967	saccharopine dehydrogenase-like oxidoreductase
304	LOC100141737	3.0829	0.00449982	TcasGA2_TC004134	kinesin-like protein KIF11-A
305	LOC107399261	3.08049	0.00871145		synaptic vesicle glycoprotein 2C-like
306	LOC659773	3.05713	3.54233e-05	TcasGA2_TC003795	sodium/hydrogen exchanger 3
307	LOC100142597	3.05517	0.0275851	TcasGA2_TC015458	uncharacterized LOC100142597
308	LOC660154	3.05299	0.000417568	TcasGA2_TC004721, PEVK	projectin
309	LOC656587	3.05095	6.02298e-06	TcasGA2_TC003849	transmembrane channel-like protein 7
310	LOC658771	3.05031	0.00787324	TcasGA2_TC011196	myrosinase 1
311	LOC657418	3.04836	0.00120891	TcasGA2_TC015164	ankyrin repeat domain-containing protein 50
312	LOC660470	3.04782	0.0367274	TcasGA2_TC002719, cnn	centrosomin
313	LOC103312636	3.04572	0.0349683	TcasGA2_TC014974	zinc finger protein 493
314	LOC100142538	3.04329	1.51508e-07	TcasGA2_TC015314	titin
315	LOC661284	3.04199	0.000891338	TcasGA2_TC012085	partitioning defective 3 homolog B
316	LOC662411	3.0371	0.030812	TcasGA2_TC015048	zinc finger protein 184
317	LOC663281	3.02063	0.0111343	TcasGA2_TC012710	uncharacterized LOC663281
318	LOC103313093	3.01324	0.00960883	TcasGA2_TC033113	ribonuclease P protein subunit p30
319	LOC656559	3.01213	0.0219943	TcasGA2_TC016355	glucose dehydrogenase [FAD, quinone]
320	LOC660712	3.00212	0.00175219	TcasGA2_TC013779, Vkr	venus kinase receptor
321	Y-e3	2.9921	6.43197e-12	TcasGA2_TC006229	yellow-e3
322	LOC656346	2.978	0.0337888	TcasGA2_TC013878	plexin domain-containing protein 2
323	LOC103315030	2.97644	0.00811229		uncharacterized LOC103315030
324	LOC662022	2.9719	0.0245427	TcasGA2_TC006152	wiskott-Aldrich syndrome protein family member 3
325	LOC656221	2.95739	0.00723505	TcasGA2_TC015976	hepatocyte growth factor-regulated tyrosine kinase substrate
326	LOC659852	2.95524	0.00776733	TcasGA2_TC013958, NLG-3	neuroligin 3
327	LOC659003	2.94711	0.0196403	TcasGA2_TC003900	active breakpoint cluster region-related protein
328	LOC657551	2.9368	0.0081174	TcasGA2_TC011468	mortality factor 4-like protein 1
329	LOC655229	2.92983	0.00399155	TcasGA2_TC002130	phosducin-like protein
330	LOC663321	2.92638	0.0295543	TcasGA2_TC012717	titin
331	LOC657804	2.92337	0.00444242		UDP-glucose:glycoprotein glucosyltransferase
332	LOC659567	2.91889	0.0192873	TcasGA2_TC001238, sev, sevenless	proto-oncogene tyrosine-protein kinase ROS
333	LOC655908	2.90612	0.0462701	TcasGA2_TC016270	kelch-like ECH-associated protein 1
334	LOC103314893	2.90589	0.00848367	TcasGA2_TC004365	thyroid adenoma-associated protein homolog
335	LOC655486	2.90481	0.0019507	TcasGA2_TC031801	ABC transporter A family member 1
336	LOC661616	2.9009	0.00477392	TcasGA2_TC005163	small G protein signaling modulator 3 homolog
337	LOC662064	2.90022	0.0136565	TcasGA2_TC012302	uncharacterized LOC662064
338	LOC103313118	2.89128	0.0119216		gastrula zinc finger protein XlCGF57.1
339	LOC661686	2.88538	0.0189696	TcasGA2_TC033431	nuclear speckle splicing regulatory protein 1
340	LOC103313650	2.88518	0.0127415		endothelin-converting enzyme 1-like
341	LOC658027	2.87424	0.0346334	TcasGA2_TC002851	regulator of nonsense transcripts 2
342	LOC656680	2.86568	0.00614139	TcasGA2_TC008242	CD151 antigen
343	LOC662830	2.86239	0.0104647	TcasGA2_TC006166	5-methylcytosine rRNA methyltransferase NSUN4
344	LOC657856	2.84673	0.00604292	TcasGA2_TC001634	nicotinate phosphoribosyltransferase
345	LOC661755	2.84534	0.0105192	TcasGA2_TC007705	breast carcinoma-amplified sequence 3 homolog
346	LOC663363	2.84129	0.0424886	TcasGA2_TC007565	striatin-3
347	LOC664388	2.83376	9.42605e-05	TcasGA2_TC008834	N-terminal kinase-like protein
348	LOC103314877	2.81933	0.00435696		acidic repeat-containing protein
349	LOC660261	2.81928	0.000479656	TcasGA2_TC001775	nuclear factor 1 C-type
350	LOC663955	2.81726	1.75415e-14	TcasGA2_TC000684	uncharacterized LOC663955
351	LOC661639	2.8164	0.00220292	TcasGA2_TC013150	GPI transamidase component PIG-T
352	LOC658857	2.81432	0.000400478	TcasGA2_TC002734	islet cell autoantigen 1
353	LOC661985	2.80649	0.00328007	TcasGA2_TC005910	kinase suppressor of Ras 2
354	LOC103314069	2.80533	0.000322683	TcasGA2_TC034093	lysosomal alpha-mannosidase-like
355	LOC103315145	2.80342	0.00680542	TcasGA2_TC000769	uncharacterized LOC103315145
356	LOC656195	2.79354	0.000288988	TcasGA2_TC008733	CAAX prenyl protease 2
357	LOC103315153	2.79309	0.0223098		uncharacterized LOC103315153
358	LOC661541	2.79231	0.00118124	TcasGA2_TC002423	brefeldin A-inhibited guanine nucleotide-exchange protein 1
359	LOC663318	2.79163	0.0269702	TcasGA2_TC005506	ralBP1-associated Eps domain-containing protein 1
360	LOC655305	2.7723	0.0309851	TcasGA2_TC012638	uncharacterized LOC655305
361	LOC662254	2.7662	0.000122361	TcasGA2_TC008293	ATP-binding cassette sub-family G member 4
362	LOC103314777	2.75753	0.0229631		uncharacterized F-box/LRR-repeat protein C02F5.7
363	LOC660533	2.75007	1.34003e-10	TcasGA2_TC003987	titin
364	LOC662442	2.73044	6.56106e-05	TcasGA2_TC014154	inter-alpha-trypsin inhibitor heavy chain H4
365	LOC103314890	2.72883	0.0241893	TcasGA2_TC004033	hypothetical protein
366	LOC100142184	2.72652	0.000110556		F-box/LRR-repeat protein 20
367	LOC662094	2.72258	8.61404e-06	TcasGA2_TC009838	thrombospondin type-1 domain-containing protein 4
368	LOC657015	2.70108	0.000100722	TcasGA2_TC004027	carboxypeptidase A
369	LOC654917	2.69232	0.00719931	TcasGA2_TC003870	alpha-1,3-mannosyl-glycoprotein 4-beta-N-acetylglucosaminyltransferase B
370	LOC657157	2.69047	0.0488418	TcasGA2_TC005653	uncharacterized LOC657157
371	LOC103313779	2.68879	2.58327e-06	TcasGA2_TC006021	nuclear receptor corepressor 1
372	LOC103312196	2.68733	0.0121531	TcasGA2_TC032263	23 kDa integral membrane protein-like
373	LOC661254	2.6871	0.0197192	TcasGA2_TC002786, P41	serine protease P41
374	LOC661533	2.68024	0.00053642	TcasGA2_TC011355	MMS19 nucleotide excision repair protein homolog
375	LOC664194	2.66579	0.00348756	TcasGA2_TC002912	probable ATP-dependent RNA helicase DDX52
376	LOC661366	2.66452	0.0227286	TcasGA2_TC003999	uncharacterized LOC661366
377	LOC103314997	2.66413	0.000725864	TcasGA2_TC005222	uncharacterized LOC103314997
378	LOC663745	2.66361	0.000284622	TcasGA2_TC009311	paired amphipathic helix protein Sin3b
379	LOC660037	2.6624	0.00805892	TcasGA2_TC003985, DER, Egfr, Ellipse, top, torpedo	epidermal growth factor receptor
380	LOC662543	2.66003	1.16509e-05	TcasGA2_TC014157	inter-alpha-trypsin inhibitor heavy chain H4
381	LOC663988	2.65952	0.00392132	TcasGA2_TC006816	citrate lyase subunit beta-like protein, mitochondrial
382	LOC658815	2.64657	0.000230425	TcasGA2_TC006470	THO complex subunit 1
383	LOC100141933	2.64177	0.0490016	TcasGA2_TC030697	adenylate cyclase type 2
384	Sog	2.6319	0.0148489	TcasGA2_TC012650	short gastrulation
385	LOC657358	2.62185	0.00238903	TcasGA2_TC005418	uncharacterized LOC657358
386	LOC103314709	2.61348	0.0478362	TcasGA2_TC004987	diuretic hormone class 2
387	CAPAr	2.61209	0.0200579	TcasGA2_TC007170	neuropeptides capa receptor
388	LOC661854	2.60364	0.00111783	TcasGA2_TC006147	U3 small nucleolar RNA-associated protein 14 homolog A
389	LOC657922	2.57627	0.000370525	TcasGA2_TC005228	RNA polymerase-associated protein CTR9 homolog
390	LOC661351	2.57605	0.000305272	TcasGA2_TC004397, kinesin-2A	kinesin 2A
391	LOC657215	2.57482	0.00516728	TcasGA2_TC030891	GPI ethanolamine phosphate transferase 1
392	LOC655778	2.57409	0.017263	TcasGA2_TC015747	TBC1 domain family member 1
393	LOC655004	2.57005	3.16576e-06	TcasGA2_TC006082	ski oncogene
394	LOC660780	2.56696	2.12253e-06	TcasGA2_TC010143, Sema-1a	semaphorin-1A
395	LOC659645	2.56686	0.000718623	TcasGA2_TC013692	immunoglobulin-binding protein 1
396	LOC658494	2.55626	0.0330112	TcasGA2_TC003971	band 7 protein AGAP004871
397	LOC661405	2.54474	0.0229594	TcasGA2_TC004792	microtubule-associated serine/threonine-protein kinase 3
398	LOC103312116	2.53861	0.0280533	TcasGA2_TC002826	uncharacterized LOC103312116
399	LOC657368	2.53234	0.0199449		alkaline phosphatase, tissue-nonspecific isozyme
400	Lac1	2.5309	0.040743	TcasGA2_TC000821	laccase 1
401	LOC657810	2.52092	0.0203469	TcasGA2_TC015605	serine/threonine-protein kinase TAO1
402	LOC659463	2.51986	0.000366561	TcasGA2_TC013184	purine nucleoside phosphorylase
403	LOC658967	2.5198	0.00986399	TcasGA2_TC001762	Golgi phosphoprotein 3 homolog sauron
404	LOC655599	2.51567	0.00308362	TcasGA2_TC008504, P80	serine protease P80
405	LOC662729	2.51538	0.00248686	TcasGA2_TC002962	titin
406	LOC661468	2.50323	0.00356433	TcasGA2_TC009895	G patch domain-containing protein 4
407	LOC661636	2.49839	1.85755e-05	TcasGA2_TC014298	ubiquitin-conjugating enzyme E2Q-like protein CG4502
408	LOC659876	2.49164	0.0488756	TcasGA2_TC012378	peptidyl-prolyl cis-trans isomerase-like 2
409	LOC661389	2.49153	1.18475e-05	Syt15	synaptotagmin 15
410	LOC663767	2.49038	0.00555121	TcasGA2_TC014454	probable tRNA(His) guanylyltransferase
411	LOC659549	2.48202	0.000157458	TcasGA2_TC015955	hematological and neurological expressed 1 protein
412	LOC658753	2.47176	0.0290315		isoleucine--tRNA ligase, mitochondrial
413	LOC656028	2.47128	0.00750171	TcasGA2_TC006189	interaptin
414	LOC661504	2.46637	1.60682e-05	TcasGA2_TC013507	hemocyte protein-glutamine gamma-glutamyltransferase
415	LOC664574	2.46637	0.0298277	TcasGA2_TC008775	sodium channel protein 60E
416	LOC660208	2.45411	0.0130775	TcasGA2_TC004367	tyrosine-protein kinase Fps85D
417	LOC657224	2.44791	4.72697e-05		remodeling and spacing factor 1
418	LOC656929	2.44151	0.00517648	TcasGA2_TC004026	carboxypeptidase A
419	LOC659707	2.43813	0.00503191	TcasGA2_TC003341	tyrosine-protein phosphatase Lar
420	LOC663597	2.43719	0.0111566	TcasGA2_TC003495	la-related protein 7
421	LOC100141956	2.4368	0.00923805	TcasGA2_TC031506	cullin-4A
422	LOC656927	2.43388	0.00199045	TcasGA2_TC002483	coiled-coil domain-containing protein 86
423	LOC100142278	2.43344	0.00176959	TcasGA2_TC012356	SWI/SNF complex subunit SMARCC2
424	LOC662876	2.42813	1.27439e-07	TcasGA2_TC013482	protein still life, isoforms C/SIF type 2
425	LOC659956	2.42583	0.00535291		lysosomal thioesterase PPT2 homolog
426	LOC662522	2.42475	0.0145269	TcasGA2_TC030663	factor VIII intron 22 protein
427	LOC663052	2.42389	0.0105295	TcasGA2_TC009854	putative transcription factor SOX-15
428	LOC662942	2.41798	0.0200191	TcasGA2_TC009233	uncharacterized LOC662942
429	LOC664509	2.41541	0.00879522	TcasGA2_TC030649	enolase-phosphatase E1
430	LOC660866	2.41111	0.0139258	TcasGA2_TC003198	alpha-tubulin N-acetyltransferase
431	LOC103313904	2.40686	0.00076132	TcasGA2_TC034013	insulin receptor substrate 1
432	LOC663784	2.40573	0.00381425	TcasGA2_TC002934	rap1 GTPase-GDP dissociation stimulator 1-B
433	LOC655283	2.40373	0.0242994	TcasGA2_TC015111	putative fatty acyl-CoA reductase CG5065
434	LOC655072	2.40322	0.00404795	TcasGA2_TC005894	testis-expressed sequence 2 protein
435	LOC663900	2.3994	0.0101749	TcasGA2_TC009961	protein CLP1 homolog
436	26-29-p	2.39793	1.43318e-05	TcasGA2_TC009486	cathepsin L
437	LOC660434	2.39651	0.0257876	TcasGA2_TC034026	broad-complex core protein isoform 6-like
438	Th	2.39141	0.000869597	TcasGA2_TC002496	tyrosine hydroxylase
439	LOC103314685	2.38884	0.0226798	TcasGA2_TC000097	insulin-like growth factor-binding protein complex acid labile subunit
440	LOC660035	2.38871	1.15102e-10	TcasGA2_TC002723	filamin-A
441	LOC100142515	2.38861	0.0105484	TcasGA2_TC002117	calpain-A
442	Ctlp-6e	2.38833	0.0384282	TcasGA2_TC015779	chymotrypsin-like proteinase 6E
443	LOC103312234	2.38581	0.000644103	TcasGA2_TC003156	hypothetical protein
444	LOC664382	2.38533	0.0277645	TcasGA2_TC000639	pro-resilin
445	LOC103313091	2.37795	0.0370104	TcasGA2_TC013537	tyrosine-protein kinase transmembrane receptor Ror
446	LOC103315067	2.37437	0.0148532	TcasGA2_TC000532	uncharacterized LOC103315067
447	LOC657104	2.36987	0.0207753	TcasGA2_TC013551	transmembrane protein 43 homolog
448	LOC659847	2.36578	4.80891e-06	TcasGA2_TC003797	multidrug resistance protein 1
449	LOC100142346	2.36155	0.00608602	TcasGA2_TC002816	membrane-bound transcription factor site-1 protease
450	LOC662102	2.36049	0.00010155	TcasGA2_TC010873	ensconsin
451	LOC664424	2.36013	0.0279982	TcasGA2_TC008826	uncharacterized LOC664424
452	LOC660307	2.36007	0.0382874	TcasGA2_TC033649	leucine-rich repeat-containing protein 15
453	LOC659348	2.35445	0.04832	TcasGA2_TC016161	DNA-dependent protein kinase catalytic subunit
454	LOC659987	2.35377	0.00578512	TcasGA2_TC015078	ubiquitin carboxyl-terminal hydrolase 32
455	LOC103314430	2.35357	0.002939	TcasGA2_TC031385	transmembrane and ubiquitin-like domain-containing protein 2
456	LOC103312152	2.35316	0.0152348	TcasGA2_TC032228	glutamyl aminopeptidase-like
457	LOC100141518	2.35144	0.0304133	TcasGA2_TC034378	uncharacterized LOC100141518
458	Ance-3	2.34786	0.00568762	TcasGA2_TC031642	angiotensin-converting enzyme 3
459	LOC662532	2.34342	0.0123123	TcasGA2_TC004456	poly(A) RNA polymerase gld-2 homolog A
460	LOC660050	2.34203	0.0186544	TcasGA2_TC015783	carboxypeptidase A
461	LOC103314047	2.34054	2.12324e-09	TcasGA2_TC005670	epidermal growth factor-like protein 8
462	LOC658681	2.33701	0.00143741	TcasGA2_TC006040	homeobox protein PKNOX2
463	LOC103314823	2.33483	0.014966	TcasGA2_TC004120	leucine-rich repeat neuronal protein 1
464	LOC103313199	2.33198	0.0446679	TcasGA2_TC013041	hypothetical protein
465	LOC655393	2.3271	0.00314336	TcasGA2_TC002131, Mtor, Tpr, megator	nucleoprotein TPR
466	LOC664218	2.32621	4.95634e-07	TcasGA2_TC008129	N-alpha-acetyltransferase 30
467	Pan	2.32321	2.56787e-07	TcasGA2_TC003720	pangolin
468	LOC657800	2.30597	0.0222817	TcasGA2_TC013872	vacuolar protein sorting-associated protein 37A
469	LOC655185	2.30248	0.013548	TcasGA2_TC003653	putative sodium-coupled neutral amino acid transporter 10
470	LOC659830	2.30009	0.00030526	TcasGA2_TC010428	DNA topoisomerase 1
471	LOC662569	2.29988	0.010408	TcasGA2_TC000401, FAT, cadherin	fat-like cadherin-related tumor suppressor homolog
472	LOC103313193	2.29658	0.00930764	TcasGA2_TC002118	Krueppel-like factor 6
473	LOC655434	2.29466	2.77661e-05	TcasGA2_TC002395	MOG interacting and ectopic P-granules protein 1
474	LOC655037	2.28572	0.00145048	TcasGA2_TC003152	sorting nexin-14
475	LOC100141714	2.28366	0.00139203	TcasGA2_TC013022	coiled-coil domain-containing protein AGAP005037
476	LOC664293	2.28093	0.00181068	TcasGA2_TC007110	uncharacterized LOC664293
477	LOC663519	2.28007	0.0225767		uncharacterized LOC663519
478	LOC657670	2.27724	0.000724748	TcasGA2_TC012361	patched domain-containing protein 3
479	LOC100142209	2.2738	0.00674736	TcasGA2_TC012344	protein sidekick
480	LOC664100	2.26956	0.0298623	TcasGA2_TC003525	TOM1-like protein 2
481	LOC658501	2.26585	0.0320198	TcasGA2_TC013799	uncharacterized LOC658501
482	LOC655467	2.25995	1.57245e-07	TcasGA2_TC002190	protein winged eye
483	LOC662791	2.25885	0.00268255	TcasGA2_TC002961	transcriptional repressor CTCF
484	LOC663533	2.24152	0.00545768	TcasGA2_TC014705	rho-associated protein kinase 1
485	LOC656558	2.23949	0.0258783	TcasGA2_TC031632	collagen alpha-1(V) chain
486	LOC661138	2.23067	0.0138864	TcasGA2_TC000797	eye-specific diacylglycerol kinase
487	LOC659008	2.23014	0.0203399	TcasGA2_TC032992	protein takeout-like
488	LOC658237	2.2152	6.69433e-10	TcasGA2_TC000112	ceramide phosphoethanolamine synthase
489	LOC100141587	2.20446	0.000815141	TcasGA2_TC030062	trypsin alpha-3
490	LOC655265	2.2	7.54269e-06	TcasGA2_TC002610	ryanodine receptor
491	LOC664174	2.19864	0.030801	TcasGA2_TC007119	B-cell lymphoma/leukemia 11B
492	LOC103313489	2.19451	0.015067	TcasGA2_TC009390	probable ATP-dependent RNA helicase DDX27
493	LOC664300	2.19366	1.19264e-06	TcasGA2_TC007106	glycosyltransferase-like protein LARGE2
494	LOC656067	2.19218	0.00614749	TcasGA2_TC004674	galactosylgalactosylxylosylprotein 3-beta-glucuronosyltransferase P
495	LOC663484	2.18819	0.0185733	TcasGA2_TC000538	DENN domain-containing protein 4C
496	LOC658192	2.18725	0.00333775	TcasGA2_TC002741	lysosomal alpha-glucosidase
497	LOC103314030	2.1862	0.0402893	TcasGA2_TC034129	uncharacterized LOC103314030
498	LOC658616	2.18455	0.0346566	TcasGA2_TC000021	ribosomal protein S6 kinase alpha-5
499	LOC655360	2.18084	0.0296167	TcasGA2_TC013635	fibrillin-1
500	LOC659186	2.17501	0.0223781	TcasGA2_TC009113	ras-related protein Rab-43
501	LOC103314659	2.17446	0.0395534		protein spaetzle-like
502	LOC661201	2.17244	8.65296e-05	TcasGA2_TC032379	peptide transporter family 1-like
503	LOC659918	2.17231	0.00266821	TcasGA2_TC013689, Ush, u-shaped	zinc finger protein u-shaped
504	LOC656461	2.17207	0.000578429	TcasGA2_TC001944	protein-L-isoaspartate O-methyltransferase domain-containing protein 1
505	LOC100142212	2.16942	0.0494773	TcasGA2_TC015421	uncharacterized LOC100142212
506	LOC655554	2.16538	0.0178329	TcasGA2_TC002184	Niemann-Pick C1 protein
507	LOC656183	2.16118	0.0435491	TcasGA2_TC013927	replication factor C subunit 1
508	LOC659368	2.15587	0.00342656	TcasGA2_TC000981, AChE, AChE-2, AO-Ace	acetylcholinesterase 2
509	LOC659827	2.15556	0.0293064	TcasGA2_TC011515	DNA polymerase eta
510	LOC100141940	2.15308	0.00948927	TcasGA2_TC012348	ATP-dependent RNA helicase SUV3 homolog, mitochondrial
511	LOC656842	2.15046	0.00181171	TcasGA2_TC003923	bestrophin-2
512	LOC656589	2.15021	0.000860234	TcasGA2_TC003922	L-lactate dehydrogenase
513	LOC657565	2.14889	0.0229397	TcasGA2_TC008521	alpha-(1,6)-fucosyltransferase
514	LOC100142481	2.14858	0.00107702	TcasGA2_TC007737, Att1	attacin 1
515	LOC661391	2.14528	0.0143213		UDP-glucuronosyltransferase-like
516	LOC660690	2.14484	0.01071	TcasGA2_TC005177	solute carrier family 12 member 4
517	LOC100142249	2.14216	0.0384873	TcasGA2_TC032478	uncharacterized LOC100142249
518	LOC659146	2.14152	0.0413012	TcasGA2_TC004501	transcription elongation regulator 1
519	LOC654859	2.13373	1.69128e-05	TcasGA2_TC002778	muscle M-line assembly protein unc-89
520	LOC661528	2.13347	8.37642e-05	TcasGA2_TC005164	LIM and calponin homology domains-containing protein 1
521	LOC662987	2.12805	0.0311758	TcasGA2_TC007574	exosome complex component rrp45
522	LOC659034	2.12796	1.36012e-08	TcasGA2_TC012430	CAP-Gly domain-containing linker protein 1
523	LOC103313212	2.11298	0.0377862	TcasGA2_TC013005	uncharacterized LOC103313212
524	Pho	2.10081	0.00823457	TcasGA2_TC015577	pleiohomeotic
525	LOC657239	2.09683	0.0310133	TcasGA2_TC004952	aminopeptidase N
526	LOC660703	2.09644	0.0150177	TcasGA2_TC003200	titin
527	LOC100124592	2.09394	0.0433819	TcasGA2_TC034596	aspartate 1-decarboxylase
528	LOC658221	2.09355	0.0107583	TcasGA2_TC006332	alkyldihydroxyacetonephosphate synthase
529	LOC660507	2.09212	0.00557805	TcasGA2_TC010378	N-alpha-acetyltransferase 60
530	LOC656014	2.0917	0.0436407	TcasGA2_TC013924	conserved oligomeric Golgi complex subunit 5
531	LOC103313649	2.08829	0.00105945	TcasGA2_TC032692	putative ankyrin repeat protein RF_0381
532	LOC660006	2.08565	0.00565701	TcasGA2_TC012552	actin-binding LIM protein 3
533	LOC660473	2.08372	0.040858	TcasGA2_TC007618	signal-induced proliferation-associated 1-like protein 1
534	LOC657098	2.0827	0.0277811	TcasGA2_TC007859	ribonucleoside-diphosphate reductase large subunit
535	LOC657591	2.07467	0.0170954	TcasGA2_TC012214	dnaJ homolog subfamily C member 16
536	LOC658095	2.07288	0.00136606	TcasGA2_TC004763	uncharacterized protein C45G9.7
537	LOC656414	2.07089	0.0220188	TcasGA2_TC003370	serine/threonine-protein kinase VRK1
538	LOC660148	2.06927	0.00187872		transforming growth factor-beta-induced protein ig-h3
539	LOC657773	2.06412	0.0356025	TcasGA2_TC013029	neprilysin-11
540	LOC661096	2.06304	0.000280659	TcasGA2_TC013581	phospholipid scramblase 1
541	LOC103314776	2.06252	0.000208871		uncharacterized LOC103314776
542	LOC655576	2.06019	0.000390145	TcasGA2_TC014952	uncharacterized LOC655576
543	LOC659589	2.05779	0.00190954	TcasGA2_TC015701	myb-binding protein 1A
544	LOC664496	2.05767	0.000600345	TcasGA2_TC007305	anoctamin-1
545	LOC656762	2.05322	0.0398666	TcasGA2_TC013629	nuclear pore complex protein Nup98-Nup96
546	LOC655844	2.05161	0.00167535	TcasGA2_TC002602	ecotropic viral integration site 5 ortholog
547	LOC100141563	2.05074	0.0368549	TcasGA2_TC006246	collagenase
548	LOC658905	2.04943	0.00598311	TcasGA2_TC011543	2-oxoglutarate and iron-dependent oxygenase domain-containing protein 3
549	LOC657993	2.04915	0.0210598	TcasGA2_TC001667	integrin alpha-PS2
550	LOC656506	2.04896	0.0214285	TcasGA2_TC004018	puratrophin-1
551	LOC659054	2.03888	0.0134226	CYP345B1	cytochrome P450 345B1
552	LOC658947	2.03751	0.000290285	TcasGA2_TC014986, Hr39, NR5B1	nuclear hormone receptor FTZ-F1 beta
553	Cht13	2.03309	0.0280323	TcasGA2_TC009628	chitinase 13
554	LOC659125	2.03217	0.0326965	TcasGA2_TC010951	dual specificity protein phosphatase 14
555	LOC657778	2.0298	0.0168002	TcasGA2_TC004553	furin-like protease 2
556	LOC659951	2.02838	0.0258176		DENN domain-containing protein 1B
557	LOC662148	2.02808	0.0222056	TcasGA2_TC007443	TIP41-like protein
558	LOC661487	2.02719	0.0256768	TcasGA2_TC010455	probable ubiquitin carboxyl-terminal hydrolase FAF-X
559	LOC656519	2.01292	0.000228952	TcasGA2_TC031160	nuclear migration protein nudC
560	LOC657463	2.01238	1.72282e-06	TcasGA2_TC004701	sarcalumenin
561	LOC655049	2.011	0.00697097	TcasGA2_TC007846	rab proteins geranylgeranyltransferase component A 1
562	LOC663138	2.01011	0.0496401	TcasGA2_TC030617	phosphatidylinositide phosphatase SAC2
563	LOC663266	2.0051	0.00252925	TcasGA2_TC007809	tyrosine-protein kinase Btk29A
564	LOC103312946	-2.00801	0.0145676		uncharacterized LOC103312946
565	LOC663480	-2.011	0.0253405	TcasGA2_TC011889	FGGY carbohydrate kinase domain-containing protein
566	LOC658423	-2.0113	0.0408477	TcasGA2_TC013905	dnaJ protein homolog 1
567	LOC663966	-2.0256	0.00487117	TcasGA2_TC001194	adenylyltransferase and sulfurtransferase MOCS3
568	LOC661094	-2.02663	0.00372557	TcasGA2_TC008277	uncharacterized LOC661094
569	LOC662400	-2.02809	1.8571e-17	TcasGA2_TC007920	60S ribosomal protein L27a
570	LOC660043	-2.02967	0.0388569	TcasGA2_TC013525	uncharacterized LOC660043
571	LOC655785	-2.03173	1.45246e-07	TcasGA2_TC009052	uncharacterized oxidoreductase YjmC
572	LOC660558	-2.03919	0.0373786	TcasGA2_TC006567	60S ribosomal protein L37a
573	LOC663379	-2.04398	0.0220959	TcasGA2_TC002948	probable pyruvate dehydrogenase E1 component subunit alpha, mitochondrial
574	LOC661707	-2.06412	0.00977227	TcasGA2_TC004921	protein CREG1
575	LOC100141676	-2.06544	0.0419515	TcasGA2_TC013465	alpha-tocopherol transfer protein
576	LOC103315107	-2.067	0.000643481	TcasGA2_TC001053, spz7	uncharacterized LOC103315107
577	LOC661229	-2.0725	0.00227462	TcasGA2_TC012019	H/ACA ribonucleoprotein complex subunit 2-like protein
578	LOC659953	-2.07906	0.0332933	TcasGA2_TC004370	ethanolamine kinase 2
579	LOC656441	-2.0922	0.000256292	TcasGA2_TC014951	scavenger receptor protein
580	LOC658696	-2.09245	0.0119934	GLEAN_10240	farnesol dehydrogenase
581	Cyp4q9	-2.09915	0.0213963	TcasGA2_TC012498	cytochrome P450 monooxigenase CYP4Q9
582	LOC658447	-2.10052	2.86007e-05	TcasGA2_TC006277	uncharacterized LOC658447
583	LOC655186	-2.10222	0.0201475	TcasGA2_TC003712	active regulator of SIRT1
584	LOC663831	-2.10307	0.0491201		voltage-dependent L-type calcium channel subunit beta-2
585	LOC662866	-2.10486	0.000130715	TcasGA2_TC001161	venom acid phosphatase Acph-1
586	LOC656239	-2.10596	6.3523e-12	TcasGA2_TC004625	very long-chain-fatty-acid--CoA ligase bubblegum
587	LOC660498	-2.12022	0.0421402	TcasGA2_TC005632	uncharacterized LOC660498
588	LOC657904	-2.12834	0.0243956	TcasGA2_TC031227	splicing factor U2af 38 kDa subunit
589	LOC661433	-2.13347	4.76531e-06	TcasGA2_TC006300	DNA-directed RNA polymerase I subunit RPA2
590	LOC663023	-2.13388	0.00787215	TcasGA2_TC006170	glyceraldehyde-3-phosphate dehydrogenase 2
591	LOC100141530	-2.14504	0.040425	|GLEAN_15967	vesicle-associated membrane protein 3
592	LOC656880	-2.14513	0.0177361	TcasGA2_TC012817	RWD domain-containing protein 4
593	LOC658707	-2.16253	0.0493539	TcasGA2_TC011159	pyruvate dehydrogenase E1 component subunit beta, mitochondrial
594	LOC661868	-2.16603	0.00172638	TcasGA2_TC004578	protein KRTCAP2 homolog
595	LOC662735	-2.1679	3.26221e-05	TcasGA2_TC013131	endocuticle structural glycoprotein SgAbd-2
596	LOC660518	-2.19005	0.0136191	TcasGA2_TC008057	lipid storage droplets surface-binding protein 1
597	LOC659152	-2.1987	0.0382269	TcasGA2_TC000442	global transcription regulator sge1
598	LOC663569	-2.20812	0.0326731	TcasGA2_TC009492	F-box/LRR-repeat protein 14
599	LOC655632	-2.21437	0.010122	TcasGA2_TC033919	esterase FE4-like
600	LOC661035	-2.22346	0.0301901	TcasGA2_TC001136	sorbitol dehydrogenase
601	Cyp9f2	-2.23408	0.0382006	TcasGA2_TC006445	cytochrome P450 isoform 9F2
602	LOC658002	-2.23892	0.0178625	TcasGA2_TC031641	15-hydroxyprostaglandin dehydrogenase [NAD(+)]-like
603	LOC103313362	-2.24317	0.0389323	TcasGA2_TC015483	hypothetical protein
604	LOC659555	-2.25102	0.00357603	TcasGA2_TC010147	potassium/sodium hyperpolarization-activated cyclic nucleotide-gated channel 2
605	LOC658600	-2.25914	0.0325432	TcasGA2_TC006550	40S ribosomal protein SA
606	LOC103314471	-2.27418	0.0206007	TcasGA2_TC011438	ribulose-phosphate 3-epimerase
607	LOC654935	-2.28492	0.00937762	TcasGA2_TC015591	inositol oxygenase
608	LOC659593	-2.29032	0.0420273	TcasGA2_TC010124	poly [ADP-ribose] polymerase 11
609	LOC662302	-2.29687	0.0419424	TcasGA2_TC015654	60S ribosomal protein L22
610	LOC662570	-2.29724	9.81007e-05	TcasGA2_TC000184	mitochondrial pyruvate carrier 1
611	LOC655509	-2.30124	0.0302932	TcasGA2_TC003366	mitochondrial import inner membrane translocase subunit Tim10
612	LOC661911	-2.30401	2.07867e-08	GLEAN_02331	uncharacterized LOC661911
613	LOC103314656	-2.30949	0.00317821	TcasGA2_TC010849	mono [ADP-ribose] polymerase PARP16
614	LOC656248	-2.31713	0.0114885	TcasGA2_TC003143	glycerol kinase
615	LOC103314658	-2.32271	0.0267855	TcasGA2_TC010783	hypothetical protein
616	LOC659615	-2.33836	0.0197244	TcasGA2_TC001624	actin-like protein 6B
617	LOC663102	-2.33847	0.0199221	TcasGA2_TC008651	alpha-(1,3)-fucosyltransferase C
618	LOC656605	-2.34523	0.00106334	TcasGA2_TC015168	peroxisomal biogenesis factor 19
619	LOC657006	-2.34642	0.0123549	TcasGA2_TC003322	COP9 signalosome complex subunit 1
620	LOC657447	-2.35494	3.32308e-10	GLEAN_10478	glycine cleavage system H protein, mitochondrial
621	LOC655824	-2.38349	0.0444357	TcasGA2_TC006530	pyruvate kinase
622	LOC655286	-2.39097	0.0270138	TcasGA2_TC015806	inhibin beta chain
623	LOC660752	-2.39746	1.25633e-20	TcasGA2_TC010448	6-phosphogluconate dehydrogenase, decarboxylating
624	LOC660002	-2.39877	0.00626015	TcasGA2_TC006755, TSC2	tuberin
625	LOC661597	-2.40867	0.043106	TcasGA2_TC015133	zinc transporter ZIP9
626	LOC664214	-2.41287	0.00318933	TcasGA2_TC008128	N-alpha-acetyltransferase 38, NatC auxiliary subunit
627	LOC664111	-2.41848	0.014289	TcasGA2_TC008357	maltase 2
628	LOC658029	-2.43249	0.0452254	TcasGA2_TC032509, CYP345D2	cytochrome P450 6k1
629	LOC659487	-2.43305	0.0143975	TcasGA2_TC000058	thioredoxin, mitochondrial
630	LOC655113	-2.43983	0.030996	TcasGA2_TC002588	ubiquitin-conjugating enzyme E2 J1
631	LOC659792	-2.44648	0.00613813		uncharacterized LOC659792
632	LOC656064	-2.45222	1.06826e-15	TcasGA2_TC014609	glycerol-3-phosphate dehydrogenase, mitochondrial
633	LOC659229	-2.47278	0.0405443	TcasGA2_TC003231	uncharacterized LOC659229
634	LOC107399231	-2.47346	0.0251485		alpha-amylase-like
635	LOC660211	-2.492	0.0114406	GLEAN_06900	60S ribosome subunit biogenesis protein NIP7 homolog
636	LOC660153	-2.49441	0.0042762	TcasGA2_TC006593	protein lethal(2)essential for life
637	LOC659158	-2.50182	3.99602e-07	TcasGA2_TC003435	phytanoyl-CoA dioxygenase domain-containing protein 1 homolog
638	LOC655252	-2.53084	3.82558e-06	TcasGA2_TC011119	kynurenine--oxoglutarate transaminase 3
639	LOC662050	-2.57523	0.0306022	TcasGA2_TC015651	glycogen [starch] synthase
640	LOC660529	-2.58492	0.0220222	TcasGA2_TC003350	UDP-N-acetylglucosamine transferase subunit ALG14 homolog
641	LOC660203	-2.58591	0.00852708	TcasGA2_TC010795	ATPase inhibitor mai-2, mitochondrial
642	LOC659776	-2.62106	0.00799364	TcasGA2_TC008023	beta-1,3-galactosyltransferase 5
643	LOC658259	-2.63079	0.00232132	TcasGA2_TC004550	xylulose kinase
644	LOC664251	-2.63699	2.16649e-08	TcasGA2_TC013063	DNA-directed RNA polymerases I, II, and III subunit RPABC2
645	LOC103315122	-2.64803	0.0025042		uncharacterized LOC103315122
646	LOC659861	-2.65286	0.016264	TcasGA2_TC015703	uncharacterized LOC659861
647	LOC661574	-2.67179	0.0407544	TcasGA2_TC005187	NAD-dependent protein deacylase
648	LOC663913	-2.67217	9.33537e-05	TcasGA2_TC000686	pseudouridine-5'-phosphatase
649	LOC660455	-2.67481	0.000209062	TcasGA2_TC005174	cysteine-rich with EGF-like domain protein 2
650	LOC103313850	-2.68107	0.0106448	TcasGA2_TC008649	BAG family molecular chaperone regulator 2
651	LOC660720	-2.71868	0.000284001	TcasGA2_TC015568	cytochrome c oxidase assembly protein COX16 homolog, mitochondrial
652	LOC661091	-2.7769	0.000923164	TcasGA2_TC001137	sorbitol dehydrogenase
653	LOC103312352	-2.80207	0.00944225	TcasGA2_TC032412	integrin beta-PS-like
654	LOC661959	-2.81373	0.0389625	TcasGA2_TC000411, CYP304E1	cytochrome P450 304E1
655	LOC100142572	-2.81646	0.0425189	TcasGA2_TC012787	uronyl 2-sulfotransferase
656	LOC107398873	-2.90077	0.0163964	TcasGA2_TC034936	uncharacterized LOC107398873
657	LOC660069	-2.90494	0.00968771	TcasGA2_TC030554	transcription elongation factor 1 homolog
658	LOC103313943	-2.90685	0.0196295	TcasGA2_TC031276	anaphase-promoting complex subunit CDC26-like
659	LOC662559	-2.91398	5.86336e-05	TcasGA2_TC005597	dihydrolipoyllysine-residue acetyltransferase component of pyruvate dehydrogenase complex, mitochondrial
660	LOC656555	-2.94267	0.0300683	GLEAN_01439	WAS protein family homolog 1
661	LOC661949	-2.94527	0.0465659	GLEAN_02240	protein Mpv17
662	LOC107397608	-2.9584	0.00208981	TcasGA2_TC032558	uncharacterized LOC107397608
663	LOC662032	-2.95929	0.0135204	TcasGA2_TC010402	MKRN2 opposite strand protein
664	LOC103313987	-2.96069	0.00355958	TcasGA2_TC005804	41 kDa spicule matrix protein
665	LOC656816	-2.97745	0.000705316	TcasGA2_TC000616	probable transaldolase
666	LOC103315023	-2.99161	0.00357671	TcasGA2_TC004531	XK-related protein 4
667	LOC662655	-2.99185	0.0225496	TcasGA2_TC005358	solute carrier family 25 member 38-A
668	LOC655877	-3.01033	0.000340891	TcasGA2_TC012227	facilitated trehalose transporter Tret1
669	LOC103314213	-3.02657	0.0420626		uncharacterized MFS-type transporter C09D4.1-like
670	LOC659089	-3.029	0.0149547	TcasGA2_TC013861	elongation of very long chain fatty acids protein 6
671	LOC662378	-3.05049	0.00234717	TcasGA2_TC009913	maspardin
672	LOC100141815	-3.05143	0.00762362	TcasGA2_TC008897	HD domain-containing protein 2
673	LOC656267	-3.08635	0.00290042	TcasGA2_TC014346, CYP346A1	cytochrome P450 346A1
674	LOC655585	-3.11837	0.0114562	TcasGA2_TC001094	guanine nucleotide-binding protein subunit gamma-1
675	LOC664577	-3.13237	0.0280273	TcasGA2_TC010052	myrosinase 1
676	LOC659977	-3.1464	6.88979e-08	TcasGA2_TC008422	transmembrane protein 165
677	LOC103313566	-3.18294	0.0226207	TcasGA2_TC009228	uncharacterized LOC103313566
678	LOC103314941	-3.189	0.0279572	TcasGA2_TC010395	hypothetical protein
679	LOC658333	-3.19457	0.00739731	TcasGA2_TC011324, WAP	WAP four-disulfide core domain-like protein
680	LOC662458	-3.20062	0.0222728	TcasGA2_TC006689	sesquipedalian-1
681	LOC100141826	-3.21745	0.00296919	TcasGA2_TC006797	hypothetical protein
682	LOC107397958	-3.29768	1.74134e-07		GPI transamidase component PIG-S
683	LOC659450	-3.30722	0.0226468	TcasGA2_TC002546, PGRP	peptidoglycan-recognition protein 2
684	LOC659887	-3.3152	0.000335491	TcasGA2_TC000054	pyrimidodiazepine synthase
685	LOC103312820	-3.33937	8.17924e-10		uncharacterized LOC103312820
686	LOC663889	-3.37003	0.00871654	TcasGA2_TC008883	hydroxylysine kinase
687	LOC656868	-3.40575	0.00831524	TcasGA2_TC006100	D-arabinitol dehydrogenase 1
688	LOC664041	-3.44455	0.0298106	TcasGA2_TC000940	alpha-amylase-like
689	LOC664309	-3.44854	0.00719657	TcasGA2_TC003543	chaoptic-like protein
690	LOC663524	-3.48828	0.000169332	TcasGA2_TC003161	39S ribosomal protein L42, mitochondrial
691	LOC660776	-3.51018	0.00217771	TcasGA2_TC015070	putative tricarboxylate transport protein, mitochondrial
692	LOC664555	-3.56751	0.0143858	TcasGA2_TC033819	cyclin-dependent kinases regulatory subunit
693	cec2	-3.60778	0.0226363	TcasGA2_TC030482	cecropin 2
694	LOC663050	-3.6192	0.0234487	TcasGA2_TC009162	uncharacterized LOC663050
695	LOC660583	-3.6303	0.03137	TcasGA2_TC000791	hypothetical protein
696	LOC657894	-3.64967	1.28561e-16	TcasGA2_TC008714	senecionine N-oxygenase
697	LOC100141800	-3.65426	0.048435	TcasGA2_TC001772	pleckstrin homology domain-containing family J member 1
698	LOC655392	-3.70187	3.29012e-14	TcasGA2_TC000087	protein henna
699	LOC103314330	-3.72227	0.00455015	TcasGA2_TC012752	coiled-coil domain-containing protein 39
700	LOC656501	-3.76195	0.00139578	TcasGA2_TC003731	splicing factor 3B subunit 4
701	LOC663168	-3.79769	0.00352067	TcasGA2_TC000543, HR4, NR6A1	hormone receptor 4
702	LOC656578	-3.81258	0.0192267	TcasGA2_TC001214	metaxin-1
703	LOC656187	-3.81928	0.00365856	TcasGA2_TC014559	transport and Golgi organization protein 11
704	LOC664253	-4.04295	3.54582e-06	TcasGA2_TC034082	retinol dehydrogenase 11-like
705	LOC100142497	-4.09597	0.0470058	TcasGA2_TC013455	hypothetical protein
706	LOC658374	-4.10109	0.0126675	TcasGA2_TC012365	RPII140-upstream gene protein
707	LOC659447	-4.12258	0.0380523	TcasGA2_TC002825	TFIIH basal transcription factor complex helicase XPD subunit
708	LOC658202	-4.13484	0.0272142	TcasGA2_TC014104	cuticlin-1
709	LOC103312836	-4.215	0.0192406	TcasGA2_TC009101	hemicentin-2
710	LOC656074	-4.21835	0.00131906	TcasGA2_TC011069, GARNL3	GTPase-activating Rap/Ran-GAP domain-like protein 3
711	LOC655550	-4.25442	0.0143113	TcasGA2_TC011721	retinol dehydrogenase 11
712	LOC103313271	-4.27499	0.0323064		reactive oxygen species modulator 1
713	LOC659017	-4.57927	0.00468981	TcasGA2_TC015250	probable low-specificity L-threonine aldolase 2
714	LOC107398453	-4.70566	0.0235997		polycystic kidney disease protein 1-like 2
715	LOC100142364	-4.90617	0.0118123	TcasGA2_TC014883, TUBG1	tubulin gamma-1 chain
716	LOC103312292	-5.00844	0.0128236	TcasGA2_TC003023	uncharacterized LOC103312292
717	LOC103314668	-5.15902	0.0116022	TcasGA2_TC010757	E3 ubiquitin-protein ligase RNF220
718	LOC103313539	-5.17053	0.00257714	TcasGA2_TC009457	uncharacterized LOC103313539
719	Z9desB	-5.34004	8.39909e-06	GLEAN_16415, TcasZ9desB	Z9 acyl-CoA desaturase B
720	LOC103312887	-5.3984	0.0255297		uncharacterized LOC103312887
721	LOC103313148	-5.46446	0.0140604	TcasGA2_TC013371	jmjC domain-containing protein 4
722	LOC659189	-5.54692	1.79791e-06	TcasGA2_TC005865	putative inorganic phosphate cotransporter
723	Cht9	-5.58229	0.00385006	TcasGA2_TC009177	chitinase 9
724	LOC662288	-5.76327	0.010326	TcasGA2_TC000406	uncharacterized LOC662288
725	LOC658735	-5.92857	0.00286505	TcasGA2_TC033440	relaxin receptor 2
726	LOC664415	-6.10138	6.73889e-05	TcasGA2_TC030560	28S ribosomal protein S18a, mitochondrial
727	LOC100141807	-6.24524	0.000322439	TcasGA2_TC011470	sodium-coupled monocarboxylate transporter 2
728	LOC664243	-8.30923	0.0102269	TcasGA2_TC005686	aldose reductase
729	LOC655633	-8.39942	0.00372504	TcasGA2_TC010525	SPARC-related modular calcium-binding protein 2
730	LOC660689	-8.92827	0.00249494	TcasGA2_TC010418	probable queuine tRNA-ribosyltransferase
731	LOC103315262	-9.65512	0.00143955	TcasGA2_TC031005	nucleoside-triphosphatase THEP1
732	LOC103312989	-9.96245	0.00127176	TcasGA2_TC014116	carboxypeptidase N subunit 2
733	LOC654876	-13.2563	0.00038483	TcasGA2_TC014754	mitochondrial ribosome-associated GTPase 2
734	LOC664075	-14.4916	0.0133587	TcasGA2_TC032788, Syt12	synaptotagmin 12
735	LOC107398519	-15.0725	0.00433902		uncharacterized LOC107398519
736	LOC100141894	-16.7225	0.00509516	TcasGA2_TC002945	titin
737	LOC107399061	-18.2081	0.00247974		uncharacterized LOC107399061
738	LOC103314204	-19.4686	0.000224487	TcasGA2_TC031796	uncharacterized LOC103314204
739	LOC655929	-21.992	1.42974e-07	TcasGA2_TC003875, RecQ4	ATP-dependent DNA helicase Q4
740	LOC661102	-29.0418	0.000283891	TcasGA2_TC015225	alpha-esterase like protein E1
741	LOC660964	-37.1837	1.20504e-07	GLEAN_05133	venom carboxylesterase-6
