# Supplementary material for: Histone deacetylase 3 is required for development and metamorphosis in the red flour beetle, Tribolium castaneum
Source: BMC Genomics. 2020 Jun 22;21:420. doi: 10.1186/s12864-020-06840-3 (PMC7310253; doi:10.1186/s12864-020-06840-3)
Supplement: Supplementary file 3 — Additional file 3. [file 12864_2020_6840_MOESM3_ESM.xlsx]

## Sheet: HDAC3-DEG, P.01-4fold
	Feature ID	Fold change	P-value	Symbol	Aliases	description	other_designations
1	LOC660964	-37.1837	1.20504e-07	LOC660964		venom carboxylesterase-6	venom carboxylesterase-6|AUGUSTUS-3.0.2_05133|Esterase-6-like Protein|GLEAN_05133
2	LOC661102	-29.0418	0.000283891	LOC661102	TcasGA2_TC015225	alpha-esterase like protein E1	alpha-esterase like protein E1|AUGUSTUS-3.0.2_34086|GLEAN_15225
3	LOC655929	-21.992	1.42974e-07	LOC655929	TcasGA2_TC003875, RecQ4	ATP-dependent DNA helicase Q4	ATP-dependent DNA helicase Q4|GLEAN_03875
4	LOC103314204	-19.4686	0.000224487	LOC103314204	TcasGA2_TC031796	uncharacterized LOC103314204	uncharacterized protein LOC103314204|AUGUSTUS-3.0.2_31796|GLEAN_05138
5	LOC107399061	-18.2081	0.00247974	LOC107399061		uncharacterized LOC107399061
6	LOC100141894	-16.7225	0.00509516	LOC100141894	TcasGA2_TC002945	titin	titin|AUGUSTUS-3.0.2_02945|GLEAN_02945
7	LOC107398519	-15.0725	0.00433902	LOC107398519		uncharacterized LOC107398519
8	LOC654876	-13.2563	0.00038483	LOC654876	TcasGA2_TC014754	mitochondrial ribosome-associated GTPase 2	mitochondrial ribosome-associated GTPase 2|GLEAN_14754
9	LOC103314874	-10.8747	0.00959456	LOC103314874	TcasGA2_TC001625	uncharacterized LOC103314874	uncharacterized protein LOC103314874|AUGUSTUS-3.0.2_01625|GLEAN_01625
10	LOC103312989	-9.96245	0.00127176	LOC103312989	TcasGA2_TC014116	carboxypeptidase N subunit 2	carboxypeptidase N subunit 2|AUGUSTUS-3.0.2_14116|GLEAN_14116|Leucine-rich repeat and immunoglobulin-like domain containing-NOGO receptor-interacting protein 4
11	LOC103315262	-9.65512	0.00143955	LOC103315262	TcasGA2_TC031005	nucleoside-triphosphatase THEP1	nucleoside-triphosphatase THEP1|AUGUSTUS-3.0.2_31005|Cancer-related nucleoside-triphosphatase homolog-like Protein|cancer-related nucleoside-triphosphatase homolog
12	LOC660689	-8.92827	0.00249494	LOC660689	TcasGA2_TC010418	probable queuine tRNA-ribosyltransferase	probable queuine tRNA-ribosyltransferase|AUGUSTUS-3.0.2_10418|GLEAN_10418|putative queuine tRNA-ribosyltransferase-like Protein
13	LOC655633	-8.39942	0.00372504	LOC655633	TcasGA2_TC010525	SPARC-related modular calcium-binding protein 2	SPARC-related modular calcium-binding protein 2|AUGUSTUS-3.0.2_10525|GLEAN_10525
14	LOC100141807	-6.24524	0.000322439	LOC100141807	TcasGA2_TC011470	sodium-coupled monocarboxylate transporter 2	sodium-coupled monocarboxylate transporter 2|GLEAN_11470
15	LOC664415	-6.10138	6.73889e-05	LOC664415	TcasGA2_TC030560	28S ribosomal protein S18a, mitochondrial	28S ribosomal protein S18a, mitochondrial|28S ribosomal protein S18a, mitochondrial-like Protein|AUGUSTUS-3.0.2_30560|NONGLEAN-OG21087
16	LOC658735	-5.92857	0.00286505	LOC658735	TcasGA2_TC033440	relaxin receptor 2	relaxin receptor 2|AUGUSTUS-3.0.2_33440|AUGUSTUS-3.0.2_33441|AUGUSTUS-3.0.2_33443|DLGR4-like G protein-coupled receptor|Relaxin receptor 1-like Protein|Relaxin receptor 2-like Protein
17	Cht9	-5.58229	0.00385006	LOC661689	TcasGA2_TC009177	chitinase 9
18	LOC659189	-5.54692	1.79791e-06	LOC659189	TcasGA2_TC005865	putative inorganic phosphate cotransporter	putative inorganic phosphate cotransporter|AUGUSTUS-3.0.2_05865|GLEAN_05865|Putative inorganic phosphate cotransporter-like Protein
19	LOC103313539	-5.17053	0.00257714	LOC103313539	TcasGA2_TC009457	uncharacterized LOC103313539	uncharacterized protein LOC103313539|AUGUSTUS-3.0.2_09457|AUGUSTUS-3.0.2_09458|Chaoptin-like Protein|GLEAN_09457|GLEAN_09458
20	LOC659017	-4.57927	0.00468981	LOC659017	TcasGA2_TC015250	probable low-specificity L-threonine aldolase 2	probable low-specificity L-threonine aldolase 2|AUGUSTUS-3.0.2_30898|GLEAN_15250|GLEAN_15251
21	LOC656074	-4.21835	0.00131906	LOC656074	TcasGA2_TC011069, GARNL3	GTPase-activating Rap/Ran-GAP domain-like protein 3	GTPase-activating Rap/Ran-GAP domain-like protein 3|AUGUSTUS-3.0.2_11069|GLEAN_11069|GTPase activating Rap/RanGAP domain-like 3
22	LOC664253	-4.04295	3.54582e-06	LOC664253	TcasGA2_TC034082	retinol dehydrogenase 11-like	retinol dehydrogenase 11-like|AUGUSTUS-3.0.2_34082|WW domain-containing oxidoreductase-like Protein
23	Dpp	4.02448	1.31334e-05	LOC654513	TcasGA2_TC008466	decapentaplegic
24	LOC663859	4.03809	0.000129967	LOC663859	TcasGA2_TC000872	regulator of nonsense transcripts 3A	regulator of nonsense transcripts 3A|AUGUSTUS-3.0.2_00872|GLEAN_00872
25	LOC659434	4.10542	0.00364315	LOC659434	TcasGA2_TC004713, DFR1, heartless, htl	fibroblast growth factor receptor homolog 1	fibroblast growth factor receptor homolog 1|AUGUSTUS-3.0.2_04713|GLEAN_04713
26	LOC663248	4.13561	0.000565621	LOC663248	TcasGA2_TC007936	bifunctional lysine-specific demethylase and histidyl-hydroxylase NO66	bifunctional lysine-specific demethylase and histidyl-hydroxylase NO66|AUGUSTUS-3.0.2_07936|Bifunctional lysine-specific demethylase and histidyl-hydroxylase NO66-like Protein|GLEAN_07936
27	Phcl	4.1802	2.25673e-05	LOC657949	TcasGA2_TC000240	pH sensitive chloride channel
28	LOC655865	4.19249	2.2985e-05	LOC655865	TcasGA2_TC015749	diphthamide biosynthesis protein 2	diphthamide biosynthesis protein 2|AUGUSTUS-3.0.2_15749|Diphthamide biosynthesis protein 2-like Protein|GLEAN_15749
29	LOC100141643	4.20323	0.00333437	LOC100141643	TcasGA2_TC013027	uncharacterized LOC100141643	uncharacterized protein LOC100141643|GLEAN_13027|GLEAN_13028
30	LOC103312207	4.22324	0.000177012	LOC103312207	TcasGA2_TC003223	sarcospan	sarcospan|AUGUSTUS-3.0.2_03223|GLEAN_03223
31	LOC661706	4.23015	0.000689531	LOC661706	TcasGA2_TC004798	protein SZT2	protein SZT2|AUGUSTUS-3.0.2_04798|GLEAN_04798
32	LOC661234	4.26097	0.00793455	LOC661234	TcasGA2_TC000138	lysine-specific demethylase 8	lysine-specific demethylase 8|AUGUSTUS-3.0.2_00138|GLEAN_00138|Lysine-specific demethylase 8-like Protein
33	LOC100142570	4.26498	0.00335259	LOC100142570	TcasGA2_TC007266	glycine-rich cell wall structural protein 1	glycine-rich cell wall structural protein 1|AUGUSTUS-3.0.2_07266|GLEAN_07266
34	LOC657738	4.27834	5.29462e-05	LOC657738	TcasGA2_TC009794	transcriptional regulator ATRX homolog	transcriptional regulator ATRX homolog|AUGUSTUS-3.0.2_09794|GLEAN_09794|Transcriptional regulator ATRX homolog-like Protein
35	LOC655036	4.35762	0.000194364	LOC655036	TcasGA2_TC001362	aminopeptidase N	aminopeptidase N|AUGUSTUS-3.0.2_01362|GLEAN_01362|aminopeptidase-like protein
36	LOC658267	4.38761	0.00309358	LOC658267	TcasGA2_TC000328, sra	sarah	protein sarah|AUGUSTUS-3.0.2_00328|GLEAN_00328
37	LOC659397	4.42194	5.57106e-06	LOC659397	TcasGA2_TC009376	guanine nucleotide exchange factor subunit Rich	guanine nucleotide exchange factor subunit Rich|AUGUSTUS-3.0.2_09376|GLEAN_09376|Protein RIC1 homolog-like Protein|protein RIC1 homolog
38	LOC103314015	4.43458	5.19028e-07	LOC103314015	TcasGA2_TC006565	hypothetical protein	uncharacterized protein LOC103314015|AUGUSTUS-3.0.2_06565|GLEAN_06565
39	LOC663117	4.46709	0.00183579	LOC663117	TcasGA2_TC002953, GLEAN_02953	cathepsin B precursor	cathepsin B precursor|AUGUSTUS-3.0.2_02953
40	LOC662383	4.55702	0.00138748	LOC662383	TcasGA2_TC006159	protein msta, isoform B	protein msta, isoform B|AUGUSTUS-3.0.2_06159|GLEAN_06159|Protein msta, isoform A-like Protein
41	LOC658003	4.56839	0.00383218	LOC658003	TcasGA2_TC016340	FERM domain-containing protein 8	FERM domain-containing protein 8|AUGUSTUS-3.0.2_16340|AUGUSTUS-3.0.2_33674|FERM domain-containing protein 8-like Protein|GLEAN_16340
42	LOC100141549	4.6398	0.00148039	LOC100141549	TcasGA2_TC015661	E3 ubiquitin-protein ligase FANCL	E3 ubiquitin-protein ligase FANCL|AUGUSTUS-3.0.2_15661|E3 ubiquitin-protein ligase FANCL-like Protein|GLEAN_15661
43	LOC660021	4.64282	0.00137149	LOC660021		enhancer of mRNA-decapping protein 4	enhancer of mRNA-decapping protein 4|AUGUSTUS-3.0.2_12909|GLEAN_12909
44	LOC663427	4.65202	3.14212e-10	LOC663427	TcasGA2_TC012616	receptor-type tyrosine-protein phosphatase N2	receptor-type tyrosine-protein phosphatase N2|AUGUSTUS-3.0.2_12616|GLEAN_12616|Receptor-type tyrosine-protein phosphatase N2-like Protein
45	LOC656611	4.68087	0.00567889	LOC656611	TcasGA2_TC033514	uncharacterized LOC656611	uncharacterized protein LOC656611|AUGUSTUS-3.0.2_33514
46	LOC661672	4.76032	0.000176425	LOC661672	TcasGA2_TC003462	THUMP domain-containing protein 1 homolog	THUMP domain-containing protein 1 homolog|AUGUSTUS-3.0.2_03462|GLEAN_03462|THUMP domain-containing protein 1 homolog-like Protein
47	LOC659961	4.76933	0.00118257	LOC659961	TcasGA2_TC004976, Cad96Ca	tyrosine kinase receptor Cad96Ca	tyrosine kinase receptor Cad96Ca|AUGUSTUS-3.0.2_04976|GLEAN_04976|cadherin 96Ca
48	LOC659362	4.81749	0.00312135	LOC659362	TcasGA2_TC004970	PDZ domain-containing protein 8	PDZ domain-containing protein 8|AUGUSTUS-3.0.2_04970|GLEAN_04970
49	LOC100141540	4.87927	0.0063693	LOC100141540	TcasGA2_TC032378	uncharacterized LOC100141540	uncharacterized protein LOC100141540|AUGUSTUS-3.0.2_32378
50	LOC100142242	4.90108	0.000491208	LOC100142242	TcasGA2_TC009582, enc, encore	cAMP-regulated phosphoprotein 21	cAMP-regulated phosphoprotein 21|AUGUSTUS-3.0.2_09582|GLEAN_09582
51	LOC100141570	5.12895	0.00796632	LOC100141570	TcasGA2_TC030551	biogenesis of lysosome-related organelles complex 1 subunit 2	biogenesis of lysosome-related organelles complex 1 subunit 2|NONGLEAN-OG23703
52	LOC100141895	5.18705	0.00149937	LOC100141895	TcasGA2_TC008002	exonuclease 3'-5' domain-containing protein 1	exonuclease 3'-5' domain-containing protein 1|AUGUSTUS-3.0.2_08002|Exonuclease 3'-5' domain-containing protein 1-like Protein|GLEAN_08002
53	LOC658516	5.22888	1.4178e-07	LOC658516	TcasGA2_TC009712	peptidyl-prolyl cis-trans isomerase CWC27 homolog	peptidyl-prolyl cis-trans isomerase CWC27 homolog|AUGUSTUS-3.0.2_09712|GLEAN_09712|Peptidyl-prolyl cis-trans isomerase CWC27 homolog-like Protein
54	Mex-3	5.23886	0.00553037	LOC655833	TcasGA2_TC001207	mex-3 protein
55	LOC657918	5.24391	0.00254451	LOC657918	TcasGA2_TC000110	transcription termination factor 2	transcription termination factor 2|AUGUSTUS-3.0.2_00110|GLEAN_00110|Transcription termination factor 2-like Protein
56	Pmp2-c	5.24726	3.79179e-07	LOC662882	TcasGA2_TC009580	peritrophic matrix protein 2-C
57	LOC660328	5.28709	0.0015787	LOC660328	TcasGA2_TC010596, pros, prospero	homeobox protein prospero	homeobox protein prospero|AUGUSTUS-3.0.2_10596|GLEAN_10596
58	LOC661928	5.29085	0.000582768	LOC661928	TcasGA2_TC014538	mucin-5AC	mucin-5AC|AUGUSTUS-3.0.2_14538|GLEAN_14538
59	LOC661251	5.30138	0.00229676	LOC661251	TcasGA2_TC000208	putative helicase mov-10-B.1	putative helicase mov-10-B.1|AUGUSTUS-3.0.2_00208|GLEAN_00208|putative RNA helicase armi-like Protein
60	LOC662434	5.41252	0.00426055	LOC662434	TcasGA2_TC003181	uncharacterized LOC662434	uncharacterized protein LOC662434|AUGUSTUS-3.0.2_03181|GLEAN_03181
61	LOC658467	5.52566	1.97453e-05	LOC658467	CYP6BK10	cytochrome P450 6BK10	cytochrome P450 6a2|GLEAN_10243
62	LOC103314503	5.53281	0.00100775	LOC103314503		choline transporter-like protein 1	choline transporter-like protein 1
63	LOC662331	5.74511	0.00891223	LOC662331	TcasGA2_TC007176	zinc finger protein 622	zinc finger protein 622|AUGUSTUS-3.0.2_07176|GLEAN_07176|Zinc finger protein 622-like Protein
64	LOC657102	5.76357	0.00014289	LOC657102	TcasGA2_TC014091	probable multidrug resistance-associated protein lethal(2)03659	probable multidrug resistance-associated protein lethal(2)03659|AUGUSTUS-3.0.2_14091|GLEAN_14091|putative multidrug resistance-associated protein lethal(2)03659-like Protein
65	LOC659509	5.76977	0.00969073	LOC659509	TcasGA2_TC002652	NF-X1-type zinc finger protein NFXL1	NF-X1-type zinc finger protein NFXL1|GLEAN_02652
66	LOC100141722	5.88419	0.00402403	LOC100141722	TcasGA2_TC012122	octopamine receptor 1	LOW QUALITY PROTEIN: octopamine receptor 1|5-hydroxytryptamine receptor 1-like Protein|AUGUSTUS-3.0.2_34301|D(2) dopamine receptor B|GLEAN_12122|putative tyramine receptor
67	LOC657244	5.94358	0.000716116	LOC657244	TcasGA2_TC001104	cullin-5	cullin-5|AUGUSTUS-3.0.2_01104|Cullin homolog 1-like Protein|GLEAN_01104
68	LOC107397781	6.08456	0.00803412	LOC107397781		uncharacterized LOC107397781
69	Ccapr1	6.20158	0.00998792	LOC657291	TcasGA2_TC002216	cardioacceleratory peptide receptor 1
70	LOC100141687	6.21527	9.69609e-07	LOC100141687	TcasGA2_TC014548	uncharacterized LOC100141687	uncharacterized protein LOC100141687|GLEAN_14548|GLEAN_14549
71	LOC100141786	6.2184	0.00408683	LOC100141786	TcasGA2_TC009372	uncharacterized LOC100141786	uncharacterized LOC100141786|AUGUSTUS-3.0.2_33518|GLEAN_09372|GLEAN_09373
72	LOC660388	6.28861	0.00102697	LOC660388		alpha-aminoadipic semialdehyde synthase, mitochondrial	alpha-aminoadipic semialdehyde synthase, mitochondrial|AUGUSTUS-3.0.2_02311|Alpha-aminoadipic semialdehyde synthase, mitochondrial-like Protein|GLEAN_02311
73	LOC659074	6.38314	0.00845882	LOC659074	TcasGA2_TC001235	oral cancer-overexpressed protein 1	oral cancer-overexpressed protein 1|AUGUSTUS-3.0.2_32221|GLEAN_01235|Protein RRNAD1-like Protein
74	LOC656299	6.44069	1.07277e-05	LOC656299	TcasGA2_TC001921	lethal(3)malignant brain tumor-like protein 4	lethal(3)malignant brain tumor-like protein 4|AUGUSTUS-3.0.2_01922|GLEAN_01921|GLEAN_01922|Lethal(3)malignant brain tumor-like protein 3
75	LOC103313507	6.486	0.00740787	LOC103313507	TcasGA2_TC030679	dihydrofolate reductase	dihydrofolate reductase|AUGUSTUS-3.0.2_30679|Dihydrofolate reductase-like Protein|GLEAN_09346-OG23124
76	LOC663690	6.76219	0.000553034	LOC663690	TcasGA2_TC033237	hypothetical protein	uncharacterized protein LOC663690|AUGUSTUS-3.0.2_33237
77	LOC659137	6.86269	7.78035e-05	LOC659137		solute carrier family 22 member 1	solute carrier family 22 member 1|GLEAN_10997
78	LOC660646	7.00942	0.00130463	LOC660646	TcasGA2_TC001328	probable proline--tRNA ligase, mitochondrial	probable proline--tRNA ligase, mitochondrial|AUGUSTUS-3.0.2_01328|GLEAN_01328|putative proline--tRNA ligase, mitochondrial-like Protein
79	LOC103313405	7.11813	3.1988e-05	LOC103313405	TcasGA2_TC015027	uncharacterized LOC103313405	uncharacterized protein LOC103313405|AUGUSTUS-3.0.2_15027|GLEAN_15027
80	LOC661132	7.17933	0.00714131	LOC661132		uncharacterized LOC661132	uncharacterized protein LOC661132
81	LOC103313392	7.18832	4.88416e-09	LOC103313392	TcasGA2_TC015099, H152	collagenase	collagenase|AUGUSTUS-3.0.2_15099|GLEAN_15099|serine protease H152
82	LOC103315105	7.22062	0.00207997	LOC103315105	TcasGA2_TC031745	uncharacterized LOC103315105	uncharacterized protein LOC103315105|AUGUSTUS-3.0.2_31745|GLEAN_02165|GLEAN_02166
83	LOC661407	7.23252	0.00254859	LOC661407	TcasGA2_TC011256	kanadaptin	kanadaptin|AUGUSTUS-3.0.2_11256|GLEAN_11256|Kanadaptin-like Protein
84	LOC661777	7.26843	1.20899e-06	LOC661777	TcasGA2_TC005533	uncharacterized LOC661777	uncharacterized protein LOC661777|AUGUSTUS-3.0.2_05533|AUGUSTUS-3.0.2_05534|GLEAN_05533|GLEAN_05534
85	LOC660757	7.55491	0.00490668	LOC660757	TcasGA2_TC011239	uncharacterized LOC660757	uncharacterized protein LOC660757|GLEAN_11239|protein FAM185A
86	LOC656761	7.5765	2.42577e-05	LOC656761	TcasGA2_TC013706	integrin beta-PS	integrin beta-PS|AUGUSTUS-3.0.2_13706|GLEAN_13706|Integrin beta-PS-like Protein
87	LOC103314200	7.74493	3.87437e-05	LOC103314200	TcasGA2_TC012384	zinc finger protein 91	zinc finger protein 62|zinc finger protein 91|AUGUSTUS-3.0.2_12384|GLEAN_12384|Zinc finger protein Xfin-like Protein
88	LOC103314892	7.79964	0.000431774	LOC103314892		uncharacterized LOC103314892	uncharacterized protein LOC103314892
89	LOC663928	7.95433	0.0062436	LOC663928		regulator of telomere elongation helicase 1 homolog	regulator of telomere elongation helicase 1 homolog
90	LOC661331	8.17636	0.000632469	LOC661331	TcasGA2_TC015859	ATP-binding cassette sub-family A member 5	ATP-binding cassette sub-family A member 5|ATP-binding cassette sub-family A member 5-like Protein|AUGUSTUS-3.0.2_15859|GLEAN_15859
91	LOC107398774	8.17721	3.0193e-06	LOC107398774		uncharacterized LOC107398774
92	LOC660343	8.42334	2.40602e-05	LOC660343	TcasGA2_TC003349	protein tramtrack, beta isoform	protein tramtrack, beta isoform|AUGUSTUS-3.0.2_03349|GLEAN_03349
93	LOC103313333	8.50796	0.00163898	LOC103313333		unconventional myosin-XVIIIa	unconventional myosin-XVIIIa|GLEAN_15276|GLEAN_15277
94	LOC103312995	8.52353	0.000122108	LOC103312995	TcasGA2_TC013670	cubilin	cubilin|AUGUSTUS-3.0.2_13670|Cubilin-like Protein|GLEAN_13670
95	LOC656039	8.61482	0	LOC656039	TcasGA2_TC012641	tetraspanin-8	tetraspanin-8|AUGUSTUS-3.0.2_34421|GLEAN_12641|Tetraspanin-7-like Protein
96	LOC658555	8.63618	0.000669056	LOC658555	TcasGA2_TC004656	phospholipase A1	phospholipase A1|AUGUSTUS-3.0.2_04656|GLEAN_04656|Vitellogenin-3-like Protein
97	LOC655892	8.75611	0.000553692	LOC655892	TcasGA2_TC004313	potassium voltage-gated channel subfamily H member 8	potassium voltage-gated channel subfamily H member 8|AUGUSTUS-3.0.2_04313|GLEAN_04313|Potassium voltage-gated channel protein eag-like Protein
98	LOC103312554	8.81824	0.00332417	LOC103312554	TcasGA2_TC002812	uncharacterized LOC103312554	LOW QUALITY PROTEIN: uncharacterized protein LOC103312554|AUGUSTUS-3.0.2_02812|GLEAN_02812
99	LOC656647	8.92643	0.00134751	LOC656647		coilin	coilin|AUGUSTUS-3.0.2_06924|GLEAN_06924
100	LOC654965	9.27688	0.00119164	LOC654965	TcasGA2_TC011121	elongation of very long chain fatty acids protein 4	elongation of very long chain fatty acids protein 4|AUGUSTUS-3.0.2_11121|Elongation of very long chain fatty acids protein 4-like Protein|GLEAN_11121
101	LOC657327	9.38048	0.00667779	LOC657327	TcasGA2_TC007861	protein bark beetle	protein bark beetle|AUGUSTUS-3.0.2_07861|GLEAN_07861
102	LOC107398052	9.54574	0.000955829	LOC107398052		transmembrane protein 64	transmembrane protein 64
103	LOC656714	9.73965	0.00757355	LOC656714		uncharacterized LOC656714	uncharacterized protein LOC656714|AUGUSTUS-3.0.2_16004|GLEAN_16004
104	LOC107397779	10.0995	0.000100503	LOC107397779		uncharacterized LOC107397779
105	LOC103312310	10.3084	7.23515e-06	LOC103312310	TcasGA2_TC003005	muscle M-line assembly protein unc-89	muscle M-line assembly protein unc-89|AUGUSTUS-3.0.2_03005|GLEAN_03005
106	LOC655464	10.3562	1.06862e-07	LOC655464	TcasGA2_TC011661	osiris-like protein	osiris-like protein|AUGUSTUS-3.0.2_11661|GLEAN_11661
107	LOC103314695	10.4749	0.00584344	LOC103314695	TcasGA2_TC000129	zinc finger protein 142	zinc finger protein 142|AUGUSTUS-3.0.2_00129|GLEAN_00129|Zinc finger protein 142-like Protein
108	LOC103312891	10.5466	0.00214406	LOC103312891		UPF0489 protein C5orf22 homolog	UPF0489 protein C5orf22 homolog|AUGUSTUS-3.0.2_10608|GLEAN_10608|UPF0489 protein C5orf22 homolog-like Protein
109	LOC661448	10.6407	0.000884172	LOC661448	TcasGA2_TC005165, Nrt	neurotactin	carboxylesterase 4A|AUGUSTUS-3.0.2_05165|Carboxylesterase 4A-like Protein
110	LOC103312611	10.7604	0.00187343	LOC103312611		uncharacterized LOC103312611	uncharacterized protein LOC103312611
111	Arr2	10.7914	0.00120318	LOC661335	TcasGA2_TC009551	arrestin 2
112	LOC107398798	11.3762	0.00314174	LOC107398798		uncharacterized LOC107398798	uncharacterized protein LOC107398798
113	LOC655578	11.9586	0.00609122	LOC655578	TcasGA2_TC004565	orexin receptor type 1	orexin receptor type 1|AUGUSTUS-3.0.2_04565|GLEAN_04565|Orexin receptor type 2-like Protein|neuropeptide Y receptor type 2
114	LOC103315180	12.1954	1.76422e-05	LOC103315180		receptor-type tyrosine-protein phosphatase epsilon	receptor-type tyrosine-protein phosphatase epsilon|GLEAN_02380
115	LOC657723	12.3644	0.000348627	LOC657723	TcasGA2_TC008523	cytochrome P450 4C1	cytochrome P450 4C1|AUGUSTUS-3.0.2_08523|GLEAN_08523|cytochrome P450-like protein
116	LOC663763	12.6928	0.00155491	LOC663763	TcasGA2_TC002935	dnaJ homolog subfamily C member 17	dnaJ homolog subfamily C member 17|AUGUSTUS-3.0.2_02935|DnaJ homolog subfamily C member 17-like Protein|GLEAN_02935
117	LOC103314601	13.513	0.00429791	LOC103314601		uncharacterized LOC103314601
118	LOC103313190	13.8733	0.00263396	LOC103313190	TcasGA2_TC032605	zinc finger protein 2-like	zinc finger protein 2-like|AUGUSTUS-3.0.2_32605|Zinc finger protein 585B-like Protein
119	LOC103314559	14.0578	0.00180758	LOC103314559	TcasGA2_TC031170	uncharacterized LOC103314559	uncharacterized protein LOC103314559|AUGUSTUS-3.0.2_31170|GLEAN_10315|GLEAN_10316
120	LOC103313712	14.1402	0.00072043	LOC103313712	TcasGA2_TC009995	uncharacterized LOC103313712	uncharacterized protein LOC103313712|AUGUSTUS-3.0.2_09995|GLEAN_09995
121	LOC103313916	14.7072	1.55416e-09	LOC103313916		uncharacterized LOC103313916
122	LOC654852	14.9691	0.00163515	LOC654852	TcasGA2_TC011078, P126	serine protease P126	serine proteinase stubble|AUGUSTUS-3.0.2_11078|GLEAN_11078
123	LOC103313126	15.0975	0.00563083	LOC103313126	TcasGA2_TC013289	uncharacterized LOC103313126	uncharacterized protein LOC103313126|GLEAN_13289
124	LOC657369	15.3201	0.00522206	LOC657369	TcasGA2_TC010508, PGRP, Pgrp-le	peptidoglycan recognition protein LE	peptidoglycan-recognition protein LE|AUGUSTUS-3.0.2_10508|GLEAN_10508|Peptidoglycan-recognition protein LE-like Protein
125	LOC655046	16.0628	4.86495e-09	LOC655046	TcasGA2_TC003935, E78, Eip78C, NR1E1	ecdysone-induced protein 78C	ecdysone-induced protein 78C|AUGUSTUS-3.0.2_03935|E78 nuclear receptor|GLEAN_03935
126	LOC103313128	16.8378	0.000728375	LOC103313128		serine/threonine-protein phosphatase 6 regulatory ankyrin repeat subunit B-like	LOW QUALITY PROTEIN: serine/threonine-protein phosphatase 6 regulatory ankyrin repeat subunit B-like
127	LOC103312925	18.311	0.000963619	LOC103312925	TcasGA2_TC013796	DNA N6-methyl adenine demethylase	DNA N6-methyl adenine demethylase|AUGUSTUS-3.0.2_33041|GLEAN_13796|GLEAN_13798
128	LOC663478	18.7492	0.00882817	LOC663478	TcasGA2_TC005733, kinesin-8B	kinesin 8B	kinesin-like protein KIF19|AUGUSTUS-3.0.2_05733|Bipolar kinesin KRP-130-like Protein
129	LOC103312700	19.8004	0.00687734	LOC103312700	TcasGA2_TC007300	extensin-2	extensin-2|AUGUSTUS-3.0.2_07300|GLEAN_07300
130	LOC659565	20.0889	0.0064229	LOC659565	TcasGA2_TC010999	cathepsin L precursor	cathepsin L1|AUGUSTUS-3.0.2_10999|GLEAN_10999
131	LOC103313873	21.0908	0.00506907	LOC103313873	TcasGA2_TC005926	trichohyalin	trichohyalin|AUGUSTUS-3.0.2_34000|GLEAN_05926
132	LOC663032	22.1091	0.00398873	LOC663032	TcasGA2_TC000741	adenylate kinase 8	adenylate kinase 8|GLEAN_00741
133	LOC100142501	23.05	0.00162755	LOC100142501	TcasGA2_TC032845	UDP-glucuronosyltransferase 2C1	UDP-glucuronosyltransferase 2C1|AUGUSTUS-3.0.2_32845|UDP-glucuronosyltransferase 2C1-like Protein
134	LOC103312439	23.8899	0.00262816	LOC103312439		uncharacterized LOC103312439
135	LOC656118	23.9931	0.00534992	LOC656118	TcasGA2_TC006720	protein transport protein SFT2	protein transport protein SFT2|AUGUSTUS-3.0.2_06720|GLEAN_06720|Protein transport protein SFT2-like Protein
136	LOC656244	25.5183	0.00262516	LOC656244	TcasGA2_TC011457	coiled-coil domain-containing protein 186	coiled-coil domain-containing protein 186|AUGUSTUS-3.0.2_11457|GLEAN_11457|uncharacterized protein C10orf118 homolog
137	LOC103312223	25.99	4.36375e-05	LOC103312223		cell wall protein DAN4-like	cell wall protein DAN4-like|flocculation protein FLO11-like
138	LOC100142258	26.3347	0.00408791	LOC100142258	TcasGA2_TC014099	uncharacterized LOC100142258	uncharacterized protein LOC100142258|AUGUSTUS-3.0.2_14099|GLEAN_14099
139	LOC103314255	27.0809	0.0012513	LOC103314255	TcasGA2_TC012510	uncharacterized LOC103314255	uncharacterized LOC103314255|uncharacterized protein LOC103314255|AUGUSTUS-3.0.2_12510|GLEAN_12510|adenosine receptor A2a|neuropeptide receptor
140	LOC107398157	28.301	0.000943666	LOC107398157		uncharacterized LOC107398157
141	LOC103314214	28.5403	0.000892943	LOC103314214	TcasGA2_TC012053	serine-rich adhesin for platelets	serine-rich adhesin for platelets|uncharacterized protein LOC103314214|AUGUSTUS-3.0.2_12053|GLEAN_12053|probable GPI-anchored adhesin-like protein PGA55
142	LOC103313454	28.8946	0.00545927	LOC103313454	TcasGA2_TC000234	peptidyl-prolyl cis-trans isomerase CYP21-2	peptidyl-prolyl cis-trans isomerase CYP21-2|AUGUSTUS-3.0.2_00234|GLEAN_00234|Peptidyl-prolyl cis-trans isomerase-like Protein
143	LOC659067	31.1455	0.00029171	LOC659067	TcasGA2_TC004502	uncharacterized LOC659067	uncharacterized protein LOC659067|AUGUSTUS-3.0.2_04502|GLEAN_04502
144	LOC661124	32.8316	0.000333047	LOC661124	TcasGA2_TC010789	lachesin	lachesin|AUGUSTUS-3.0.2_31539|GLEAN_10789|Obscurin-like Protein
145	LOC659694	37.816	0	LOC659694	TcasGA2_TC004717	RNA-binding protein 5	RNA-binding protein 5|AUGUSTUS-3.0.2_04717|GLEAN_04717|RNA-binding protein 5-A-like Protein
146	LOC103313516	43.472	2.97043e-05	LOC103313516		uncharacterized LOC103313516
147	LOC657282	44.5889	0.00485556	LOC657282	TcasGA2_TC005420	ankyrin repeat domain-containing protein 27	ankyrin repeat domain-containing protein 27|AUGUSTUS-3.0.2_05420|Ankyrin repeat domain-containing protein 27-like Protein|GLEAN_05420
148	LOC103314140	59.8257	0.000262182	LOC103314140	TcasGA2_TC004024	hypothetical protein	uncharacterized protein LOC103314140|AUGUSTUS-3.0.2_04024|GLEAN_04024
