# Supplementary material for: Histone deacetylase 3 is required for development and metamorphosis in the red flour beetle, Tribolium castaneum
Source: BMC Genomics. 2020 Jun 22;21:420. doi: 10.1186/s12864-020-06840-3 (PMC7310253; doi:10.1186/s12864-020-06840-3)
Supplement: Supplementary file 4 — Additional file 4. [file 12864_2020_6840_MOESM4_ESM.xlsx]

## Sheet: TSA-HDAC3-Up genes
			Comparisons	TSA-up		dsHDAC3-up
	Gene Symbol	Locus tag	Gene Description	Fold change	P value	Fold change	P value
1	LOC103314255	TcasGA2_TC012510	uncharacterized LOC103314255	85.4897	0.008734	27.0809	0.0012513
2	LOC103313190	TcasGA2_TC032605	zinc finger protein 2-like	4.27	3.358e-06	13.8733	0.00263396
3	LOC103312310	TcasGA2_TC003005	muscle M-line assembly protein unc-89	3.11234	3.977e-08	10.3084	7.23515e-06
4	LOC657327	TcasGA2_TC007861	protein bark beetle	2.14815	0.0001371	9.38048	0.00667779
5	LOC656415	TcasGA2_TC003570	shaven	2.50559	5.904e-05	7.73799	0.0222756
6	LOC656299	TcasGA2_TC001921	lethal(3)malignant brain tumor-like protein 4	2.01764	0.00108	6.44069	1.07277e-05
7	LOC100142060	TcasGA2_TC013011	mei-9	4.23424	7.798e-11	5.62216	0.0100167
8	LOC658516	TcasGA2_TC009712	peptidyl-prolyl cis-trans isomerase CWC27 homolog	2.2727	0.001269	5.22888	1.4178e-07
9	LOC100141683	TcasGA2_TC002185	uncharacterized LOC100141683	10.1261	3.315e-20	5.2193	0.0126637
10	LOC662550	TcasGA2_TC009916	nuclear export mediator factor NEMF homolog	2.79096	2.148e-06	4.88264	0.0380124
11	LOC100141540	TcasGA2_TC032378	uncharacterized LOC100141540	4.54188	4.754e-12	4.87927	0.0063693
12	LOC660021	TcasGA2_TC012909	enhancer of mRNA-decapping protein 4	2.57735	0.0001886	4.64282	0.00137149
13	LOC657302	TcasGA2_TC004151	protein hook	3.29078	5.1e-09	4.49841	0.0323066
14	LOC655036	TcasGA2_TC001362	aminopeptidase N	2.33416	9.874e-05	4.35762	0.000194364
15	LOC664270	TcasGA2_TC007523	WD repeat-containing protein 19	2.90918	0.0003801	4.26188	0.0376396
16	LOC663248	TcasGA2_TC007936	bifunctional lysine-specific demethylase and histidyl-hydroxylase NO66	2.81774	0.006488	4.13561	0.000565621
17	LOC103314258	TcasGA2_TC012542	ubiquitin-like-conjugating enzyme ATG10	4.69825	0.003715	4.12781	0.0440354
18	LOC663859	TcasGA2_TC000872	regulator of nonsense transcripts 3A	2.92162	3.105e-05	4.03809	0.000129967
19	LOC661922	TcasGA2_TC007446	sprouty	4.58389	3.887e-05	3.8194	0.0315509
20	LOC662516	TcasGA2_TC008923	Myo22	6.79524	1.801e-18	3.75065	0.0463875
21	LOC659516	TcasGA2_TC008417	Pvf3	3.52011	1.652e-06	3.72583	0.0144148
22	Tiotsh	TcasGA2_TC012322	Tc-tiotsh	14.0392	0.0001222	3.67135	0.00928906
23	LOC663812	TcasGA2_TC008623	protein FAM50 homolog	3.42375	3.047e-07	3.56351	0.00391306
24	LOC100142155	TcasGA2_TC014629	uncharacterized LOC100142155	2.27052	0.000166	3.37236	0.0156578
25	Kr-h1	TcasGA2_TC012990	Kruppel homolog 1	2.34068	0.0162433	3.36294	0.0025505
26	LOC661131	TcasGA2_TC010450	GRIP and coiled-coil domain-containing protein 2	3.07907	5.975e-08	3.3376	0.00409111
27	LOC103313905	TcasGA2_TC009222	zinc finger protein 883	2.7799	0.007162	3.33677	0.0356907
28	LOC103315131	TcasGA2_TC030619	neurogenic protein mastermind	2.43043	2.007e-05	3.29376	0.00304816
29	LOC662602	TcasGA2_TC032729	1-phosphatidylinositol 4	2.3011	0.0001418	3.28638	0.000402245
30	LOC657246	TcasGA2_TC001302	protein SERAC1	6.02652	1.754e-11	3.18306	0.00561544
31	LOC660389	TcasGA2_TC000130	dynein intermediate chain 3	8.45736	4.39e-06	3.09211	0.0320276
32	LOC659003	TcasGA2_TC003900	active breakpoint cluster region-related protein	2.59259	4.433e-06	2.94711	0.0196403
33	LOC663321	TcasGA2_TC012717	titin	29.3786	1.05e-14	2.92638	0.0295543
34	LOC659567	TcasGA2_TC001238	sev	7.2248	2.056e-05	2.91889	0.0192873
35	LOC661616	TcasGA2_TC005163	small G protein signaling modulator 3 homolog	3.29072	0.0005609	2.9009	0.00477392
36	LOC661686	TcasGA2_TC033431	nuclear speckle splicing regulatory protein 1	2.85647	8.334e-05	2.88538	0.0189696
37	LOC662254	TcasGA2_TC008293	ATP-binding cassette sub-family G member 4	3.46556	2.964e-08	2.7662	0.000122361
38	LOC660533	TcasGA2_TC003987	titin	5.45711	2.804e-16	2.75007	1.34003e-10
39	LOC657922	TcasGA2_TC005228	RNA polymerase-associated protein CTR9 homolog	2.321	3.587e-05	2.57627	0.000370525
40	LOC661351	TcasGA2_TC004397	kinesin-2A	3.12815	0.008419	2.57605	0.000305272
41	LOC655004	TcasGA2_TC006082	ski oncogene	6.1208	5.063e-08	2.57005	3.16576e-06
42	LOC660780	TcasGA2_TC010143	Sema-1a	9.69999	1.158e-16	2.56696	2.12253e-06
43	LOC662729	TcasGA2_TC002962	titin	5.01686	6.14e-13	2.51538	0.00248686
44	LOC659876	TcasGA2_TC012378	peptidyl-prolyl cis-trans isomerase-like 2	2.45605	0.000294	2.49164	0.0488756
45	LOC661504	TcasGA2_TC013507	hemocyte protein-glutamine gamma-glutamyltransferase	3.86457	0.0005503	2.46637	1.60682e-05
46	LOC663597	TcasGA2_TC003495	la-related protein 7	2.79548	2.22e-05	2.43719	0.0111566
47	LOC664509	TcasGA2_TC030649	enolase-phosphatase E1	3.85325	8.336e-10	2.41541	0.00879522
48	LOC660307	TcasGA2_TC033649	leucine-rich repeat-containing protein 15	15.1872	0.002288	2.36007	0.0382874
49	LOC103314047	TcasGA2_TC005670	epidermal growth factor-like protein 8	4.27202	0.003642	2.34054	2.12324e-09
50	LOC655185	TcasGA2_TC003653	putative sodium-coupled neutral amino acid transporter 10	2.13366	0.0006555	2.30248	0.013548
51	LOC662569	TcasGA2_TC000401	FAT	6.05174	7.261e-18	2.29988	0.010408
52	LOC103313193	TcasGA2_TC002118	Krueppel-like factor 6	3.09762	6.264e-07	2.29658	0.00930764
53	LOC100142209	TcasGA2_TC012344	protein sidekick	3.23982	1.494e-08	2.2738	0.00674736
54	LOC655467	TcasGA2_TC002190	protein winged eye	7.03525	3.545e-20	2.25995	1.57245e-07
55	LOC663533	TcasGA2_TC014705	rho-associated protein kinase 1	2.30984	3.576e-05	2.24152	0.00545768
56	LOC656067	TcasGA2_TC004674	galactosylgalactosylxylosylprotein 3-beta-glucuronosyltransferase P	2.04136	0.006658	2.19218	0.00614749
57	LOC658616	TcasGA2_TC000021	ribosomal protein S6 kinase alpha-5	2.35156	8.965e-05	2.18455	0.0346566
58	LOC657565	TcasGA2_TC008521	alpha-(1,6)-fucosyltransferase	2.75427	0.0008236	2.14889	0.0229397
59	LOC660690	TcasGA2_TC005177	solute carrier family 12 member 4	10.2401	4.141e-18	2.14484	0.01071
60	LOC659034	TcasGA2_TC012430	CAP-Gly domain-containing linker protein 1	2.75302	1.47e-06	2.12796	1.36012e-08
61	LOC657773	TcasGA2_TC013029	neprilysin-11	2.58627	6.666e-06	2.06412	0.0356025
62	LOC664496	TcasGA2_TC007305	anoctamin-1	3.63837	1.737e-07	2.05767	0.000600345
63	LOC659951	TcasGA2_TC006851	DENN domain-containing protein 1B	2.06722	0.003483	2.02838	0.0258176
64	LOC656519	TcasGA2_TC031160	nuclear migration protein nudC	4.23417	5.033e-11	2.01292	0.000228952

## Sheet: TSA-HDAC3up-CBPdown
			TSA-up		dsHDAC3-up		dsCBP-down
	Locus tag	Gene Description	Fold change	P value	Fold change	P value	Fold change	P value
1	TC003570	paired box protein Pax-5/sv/shaven	2.50559	5.904e-05	7.73799	0.0222756	-2.06553	0.0001929
2	TC008417	PDGF- and VEGF-related factor 3/Pvf3	3.52011	1.652e-06	3.72583	0.0144148	-2.4687	8.406e-08
3	TC003987	titin	5.45711	2.804e-16	2.75007	1.34003e-10	-2.19719	8.923e-08
4	TC005670	epidermal growth factor-like protein 8	4.27202	0.003642	2.34054	2.12324e-09	-3.35128	0.008718
5	TC000401	FAT; Cadherin	6.05174	7.261e-18	2.29988	0.010408	-2.10306	3.307e-07
6	TC013029	neprilysin-11	2.58627	6.666e-06	2.06412	0.0356025	-6.09481	0
